# Supplementary material for: Trimethyl 5-(2-chloro-4-fluoro­phen­yl)-2-phenyl­pyrrolidine-2,3,4-tricarboxyl­ate
Source: Acta Crystallogr Sect E Struct Rep Online. 2009 Oct 31;65(Pt 11):o2927. doi: 10.1107/S1600536809044274 (PMC2971169; doi:10.1107/S1600536809044274)
Supplement: Supplementary file 1 [file e-65-o2927-sup1.cif]

##############################################################################
###                                                                        ###
###        Electronic paper (Acta Crystallographica Section E)             ###
###                                                                        ###
##############################################################################
#                                                                            #
# This CIF contains the data in a paper accepted for publication in Acta     #
# Crystallographica Section E. It conforms to the requirements of Notes      #
# for Authors for Section E, and has been peer reviewed under the auspices   #
# of the IUCr Commission on Journals.                                        #
#                                                                            #
# Full details of the Crystallographic Information File format               #
# are given in the paper "The Crystallographic Information File (CIF):       #
# a New Standard Archive File for Crystallography" by S. R. Hall, F. H.      #
# Allen and I. D. Brown [Acta Cryst. (1991), A47, 655-685].                  #
#                                                                            #
# The current version of the core CIF dictionary is obtainable from          #
# ftp://ftp.iucr.org/pub/cif_core.dic. The current version number is 2.4.    #
#                                                                            #
# Software is freely available for graphical display of the structure(s) in  #
# this CIF.  For information consult the CIF home page http://www.iucr.org/  #
# cif/home.html                                                              #
#                                                                            #
# This file may be used for bona fide research purposes within the           #
# scientific community so long as proper attribution is given to the journal # 
# article from which it was obtained.                                        #
#                                                                            #
##############################################################################
                                             
data_global
_audit_creation_method     'SHELXL-97'
_journal_date_recd_electronic     2009-10-24
_journal_date_accepted     2009-10-24
_journal_name_full     'Acta Crystallographica, Section E'
_journal_year     2009
_journal_volume     65
_journal_issue     11
_journal_page_first     o2927
_journal_page_last     o2927
_journal_paper_category     QO
_journal_coeditor_code     XU2655
_publ_contact_author_name     'Long He'
_publ_contact_author_address
;
College of Chemistry and Chemical Engineering,
China West Normal University
Nanchong 637002
People's Republic of China
;
_publ_contact_author_email     'helongcwnu@yahoo.com.cn'
_publ_contact_author_fax     ?
_publ_contact_author_phone     ?
_publ_section_title
;
Trimethyl 5-(2-chloro-4-fluorophenyl)-2-phenylpyrrolidine-2,3,4-tricarboxylate
;
loop_
    _publ_author_name
    _publ_author_address
    'Long He'
;
College of Chemistry and Chemical Engineering,
China West Normal University
Nanchong 637002
People's Republic of China
;
    'Lian-Mei Chen'
;
College of Chemistry and Chemical Engineering,
China West Normal University
Nanchong 637002
People's Republic of China
;
data_I
_audit_creation_method     SHELXL-97
_chemical_name_systematic
;
Trimethyl 5-(2-chloro-4-fluorophenyl)-2-phenylpyrrolidine-2,3,4-tricarboxylate
;
_chemical_name_common     ?
_chemical_formula_moiety     'C22 H21 Cl F N O6'
_chemical_formula_sum     'C22 H21 Cl F N O6'
_chemical_formula_iupac     'C22 H21 Cl F N O6'
_chemical_formula_weight     449.85
_chemical_melting_point     ?
_symmetry_cell_setting     orthorhombic
_symmetry_space_group_name_H-M     'P 21 21 21'
_symmetry_space_group_name_Hall     'P 2ac 2ab'
loop_
    _symmetry_equiv_pos_as_xyz
    'x, y, z'
    '-x+1/2, -y, z+1/2'
    'x+1/2, -y+1/2, -z'
    '-x, y+1/2, -z+1/2'
_cell_length_a     9.474(3)
_cell_length_b     15.057(8)
_cell_length_c     15.182(5)
_cell_angle_alpha     90.00
_cell_angle_beta     90.00
_cell_angle_gamma     90.00
_cell_volume     2165.7(15)
_cell_formula_units_Z     4
_cell_measurement_reflns_used     23516
_cell_measurement_theta_min     2.9108
_cell_measurement_theta_max     62.7903
_cell_measurement_temperature     298(2)
_exptl_crystal_description     platelet
_exptl_crystal_colour     colourless
_exptl_crystal_size_max     0.38
_exptl_crystal_size_mid     0.36
_exptl_crystal_size_min     0.03
_exptl_crystal_density_diffrn     1.380
_exptl_crystal_density_meas     ?
_exptl_crystal_density_method     'not measured'
_exptl_crystal_F_000     936
_exptl_absorpt_coefficient_mu     1.981
_exptl_absorpt_correction_type     'multi-scan'
_exptl_absorpt_process_details
;
(CrysAlis Pro; Oxford Diffraction, 2009)
;
_exptl_absorpt_correction_T_min     0.5198
_exptl_absorpt_correction_T_max     0.9430
_exptl_special_details
;
;
_diffrn_ambient_temperature     298(2)
_diffrn_radiation_type     CuK\a
_diffrn_radiation_wavelength     1.54184
_diffrn_radiation_source     'Enhance Ultra (Cu) X-ray Source'
_diffrn_radiation_monochromator     'mirror'
_diffrn_measurement_device_type     'Oxford Diffraction Gemini S Ultra'
_diffrn_measurement_method     \w
_diffrn_detector_area_resol_mean     15.9149
_diffrn_reflns_number     32943
_diffrn_reflns_av_R_equivalents     0.0247
_diffrn_reflns_av_sigmaI/netI     0.0107
_diffrn_reflns_theta_min     4.14
_diffrn_reflns_theta_max     62.63
_diffrn_reflns_theta_full     62.63
_diffrn_measured_fraction_theta_max     0.998
_diffrn_measured_fraction_theta_full     0.998
_diffrn_reflns_limit_h_min     -10
_diffrn_reflns_limit_h_max     10
_diffrn_reflns_limit_k_min     -17
_diffrn_reflns_limit_k_max     17
_diffrn_reflns_limit_l_min     -17
_diffrn_reflns_limit_l_max     17
_diffrn_standards_number     0
_diffrn_standards_interval_count     ?
_diffrn_standards_interval_time     ?
_diffrn_standards_decay_%     ?
_refine_special_details
;
Refinement of <i>F</i>^2^ against ALL reflections. The weighted <i>R</i>-factor
<i>wR</i> and goodness of fit <i>S</i> are based on <i>F</i>^2^, conventional
<i>R</i>-factors <i>R</i> are based on <i>F</i>, with <i>F</i> set to zero for
negative <i>F</i>^2^. The threshold expression of <i>F</i>^2^ >
\s(<i>F</i>^2^) is used only for calculating <i>R</i>-factors(gt) <i>etc</i>.
and is not relevant to the choice of reflections for refinement.
<i>R</i>-factors based on <i>F</i>^2^ are statistically about twice as large
as those based on <i>F</i>, and <i>R</i>- factors based on ALL data will be
even larger.
;
_reflns_number_total     3442
_reflns_number_gt     3332
_reflns_threshold_expression     I>2\s(I)
_refine_ls_structure_factor_coef     Fsqd
_refine_ls_matrix_type     full
_refine_ls_R_factor_all     0.0245
_refine_ls_R_factor_gt     0.0235
_refine_ls_wR_factor_gt     0.0599
_refine_ls_wR_factor_ref     0.0603
_refine_ls_goodness_of_fit_ref     1.049
_refine_ls_restrained_S_all     1.049
_refine_ls_number_reflns     3442
_refine_ls_number_parameters     290
_refine_ls_number_restraints     1
_refine_ls_hydrogen_treatment     mixed
_refine_ls_weighting_scheme     calc
_refine_ls_weighting_details
         'calc w=1/[\s^2^(Fo^2^)+(0.0318P)^2^+0.3155P] where P=(Fo^2^+2Fc^2^)/3'
_atom_sites_solution_hydrogens     geom
_atom_sites_solution_primary     direct
_atom_sites_solution_secondary     difmap
_refine_ls_shift/su_max     0.001
_refine_ls_shift/su_mean     0.000
_refine_diff_density_max     0.119
_refine_diff_density_min     -0.160
_refine_ls_extinction_method     'SHELXL97 (Sheldrick, 2008)'
_refine_ls_extinction_coef     0.0055(2)
_refine_ls_extinction_expression
                                  'Fc^*^=kFc[1+0.001xFc^2^\l^3^/sin(2\q)]^-1/4^'
_refine_ls_abs_structure_details     'Flack (1983), 1456 Friedel pairs'
_refine_ls_abs_structure_Flack     -0.001(11)
loop_
    _atom_type_symbol
    _atom_type_description
    _atom_type_scat_dispersion_real
    _atom_type_scat_dispersion_imag
    _atom_type_scat_source
    'C' 'C' 0.0181 0.0091
                         'International Tables Vol C Tables 4.2.6.8 and 6.1.1.4'
    'H' 'H' 0.0000 0.0000
                         'International Tables Vol C Tables 4.2.6.8 and 6.1.1.4'
    'O' 'O' 0.0492 0.0322
                         'International Tables Vol C Tables 4.2.6.8 and 6.1.1.4'
    'F' 'F' 0.0727 0.0534
                         'International Tables Vol C Tables 4.2.6.8 and 6.1.1.4'
    'Cl' 'Cl' 0.3639 0.7018
                         'International Tables Vol C Tables 4.2.6.8 and 6.1.1.4'
    'N' 'N' 0.0311 0.0180
                         'International Tables Vol C Tables 4.2.6.8 and 6.1.1.4'
_computing_data_collection     'CrysAlis Pro (Oxford Diffraction, 2009)'
_computing_cell_refinement     'CrysAlis Pro (Oxford Diffraction, 2009)'
_computing_data_reduction     'CrysAlis Pro (Oxford Diffraction, 2009)'
_computing_structure_solution     'SHELXS97 (Sheldrick, 2008)'
_computing_structure_refinement     'SHELXL97 (Sheldrick, 2008)'
_computing_molecular_graphics     'ORTEP-3 (Farrugia, 1997)'
_computing_publication_material     'SHELXL97 (Sheldrick, 2008)'
loop_
    _atom_site_type_symbol
    _atom_site_label
    _atom_site_fract_x
    _atom_site_fract_y
    _atom_site_fract_z
    _atom_site_U_iso_or_equiv
    _atom_site_adp_type
    _atom_site_calc_flag
    _atom_site_refinement_flags
    _atom_site_occupancy
    _atom_site_disorder_assembly
    _atom_site_disorder_group
    Cl Cl1 0.87819(6) 0.40571(3) 0.69190(3) 0.06039(14) Uani d . 1 . .
    F F1 1.10815(14) 0.42498(8) 0.39470(7) 0.0789(4) Uani d . 1 . .
    O O1 0.64936(15) 0.70388(7) 0.55124(8) 0.0578(3) Uani d . 1 . .
    O O2 0.59938(18) 0.55992(8) 0.53671(8) 0.0715(4) Uani d D 1 . .
    O O3 0.50206(14) 0.80786(9) 0.73253(11) 0.0735(4) Uani d . 1 A .
    O O4 0.41937(11) 0.67622(8) 0.68953(9) 0.0568(3) Uani d . 1 A .
    O O5 0.79799(13) 0.86655(7) 0.67762(8) 0.0553(3) Uani d . 1 . .
    O O6 0.74501(13) 0.87248(7) 0.82137(7) 0.0509(3) Uani d . 1 . .
    N N1 0.89048(14) 0.69866(8) 0.69034(9) 0.0390(3) Uani d . 1 A .
    H H1 0.870(2) 0.7278(11) 0.6438(12) 0.047 Uiso d . 1 . .
    C C1 1.0498(2) 0.46980(13) 0.46390(11) 0.0546(4) Uani d . 1 . .
    C C2 1.00115(19) 0.42137(12) 0.53368(11) 0.0500(4) Uani d . 1 . .
    H H2 1.0094 0.3598 0.5350 0.060 Uiso calc R 1 . .
    C C3 0.93922(17) 0.46752(10) 0.60228(10) 0.0417(4) Uani d . 1 . .
    C C4 0.92532(15) 0.55915(10) 0.60251(10) 0.0386(3) Uani d . 1 . .
    C C5 0.98023(19) 0.60471(12) 0.53049(11) 0.0509(4) Uani d . 1 . .
    H H5 0.9745 0.6664 0.5293 0.061 Uiso calc R 1 . .
    C C6 1.0431(2) 0.56086(13) 0.46054(12) 0.0588(5) Uani d . 1 . .
    H H6 1.0796 0.5921 0.4128 0.071 Uiso calc R 1 . .
    C C7 0.85178(16) 0.60535(9) 0.67778(9) 0.0379(3) Uani d . 1 A .
    H H7 0.8783 0.5738 0.7318 0.045 Uiso calc R 1 . .
    C C8 0.68738(15) 0.60534(10) 0.67347(10) 0.0393(3) Uani d . 1 . .
    H H8 0.6491 0.5473 0.6902 0.047 Uiso calc R 1 A .
    C C9 0.65018(15) 0.67691(10) 0.74326(10) 0.0390(3) Uani d . 1 A .
    H H9 0.6296 0.6450 0.7980 0.047 Uiso calc R 1 . .
    C C10 0.79423(16) 0.72962(10) 0.75935(10) 0.0372(3) Uani d . 1 . .
    C C11 0.85468(17) 0.70603(9) 0.85036(10) 0.0386(3) Uani d . 1 A .
    C C12 0.99477(17) 0.68067(11) 0.86012(11) 0.0468(4) Uani d . 1 . .
    H H12 1.0537 0.6788 0.8111 0.056 Uiso calc R 1 A .
    C C13 1.0475(2) 0.65805(12) 0.94231(13) 0.0589(5) Uani d . 1 A .
    H H13 1.1410 0.6401 0.9477 0.071 Uiso calc R 1 . .
    C C14 0.9633(2) 0.66181(12) 1.01602(12) 0.0604(5) Uani d . 1 . .
    H H14 0.9992 0.6464 1.0710 0.073 Uiso calc R 1 A .
    C C15 0.8256(2) 0.68856(12) 1.00731(12) 0.0565(5) Uani d . 1 A .
    H H15 0.7685 0.6928 1.0569 0.068 Uiso calc R 1 . .
    C C16 0.77124(19) 0.70915(11) 0.92558(11) 0.0478(4) Uani d . 1 . .
    H H16 0.6769 0.7254 0.9207 0.057 Uiso calc R 1 A .
    C C17 0.77865(16) 0.83067(10) 0.74725(11) 0.0409(3) Uani d . 1 A .
    C C18 0.7123(2) 0.96590(11) 0.81177(15) 0.0666(5) Uani d . 1 . .
    H H18A 0.7012 0.9922 0.8690 0.100 Uiso calc R 1 . .
    H H18B 0.6263 0.9724 0.7790 0.100 Uiso calc R 1 . .
    H H18C 0.7878 0.9950 0.7810 0.100 Uiso calc R 1 . .
    C C19 0.51912(18) 0.73007(12) 0.72121(11) 0.0462(4) Uani d . 1 . .
    C C20 0.2893(2) 0.71857(16) 0.66086(19) 0.0810(7) Uani d . 1 . .
    H H20A 0.2229 0.6739 0.6429 0.121 Uiso calc R 1 A .
    H H20B 0.3088 0.7573 0.6121 0.121 Uiso calc R 1 . .
    H H20C 0.2502 0.7524 0.7086 0.121 Uiso calc R 1 . .
    C C21 0.64215(18) 0.63050(10) 0.58152(10) 0.0442(4) Uani d . 1 A .
    C C22A 0.5863(10) 0.5705(4) 0.4390(3) 0.0813(19) Uani d PD 0.651(12) A 1
    H H22A 0.6715 0.5505 0.4112 0.122 Uiso calc PR 0.651(12) A 1
    H H22B 0.5708 0.6319 0.4251 0.122 Uiso calc PR 0.651(12) A 1
    H H22C 0.5081 0.5358 0.4181 0.122 Uiso calc PR 0.651(12) A 1
    C C22B 0.5167(16) 0.5848(8) 0.4569(7) 0.0813(19) Uani d PD 0.349(12) A 2
    H H22D 0.4260 0.6070 0.4744 0.122 Uiso calc PR 0.349(12) A 2
    H H22E 0.5046 0.5335 0.4201 0.122 Uiso calc PR 0.349(12) A 2
    H H22F 0.5664 0.6300 0.4248 0.122 Uiso calc PR 0.349(12) A 2
loop_
    _atom_site_aniso_label
    _atom_site_aniso_U_11
    _atom_site_aniso_U_22
    _atom_site_aniso_U_33
    _atom_site_aniso_U_12
    _atom_site_aniso_U_13
    _atom_site_aniso_U_23
    Cl1 0.0909(3) 0.0400(2) 0.0503(2) 0.0019(2) 0.0084(2) 0.00626(17)
    F1 0.0926(9) 0.0837(8) 0.0604(6) 0.0170(7) 0.0228(6) -0.0173(6)
    O1 0.0762(9) 0.0468(7) 0.0505(7) -0.0035(6) -0.0099(6) 0.0073(5)
    O2 0.1081(12) 0.0502(7) 0.0562(7) -0.0174(7) -0.0325(7) 0.0010(6)
    O3 0.0495(7) 0.0544(8) 0.1167(13) 0.0096(6) -0.0117(7) -0.0141(8)
    O4 0.0371(6) 0.0568(7) 0.0766(8) -0.0006(5) -0.0088(6) -0.0026(7)
    O5 0.0692(8) 0.0449(6) 0.0519(7) 0.0018(5) 0.0049(6) 0.0112(5)
    O6 0.0651(8) 0.0368(5) 0.0507(6) 0.0065(5) -0.0016(6) -0.0044(5)
    N1 0.0423(7) 0.0352(6) 0.0393(6) -0.0019(5) 0.0035(6) -0.0011(5)
    C1 0.0541(10) 0.0627(11) 0.0468(10) 0.0104(9) 0.0073(8) -0.0100(8)
    C2 0.0556(10) 0.0442(9) 0.0502(9) 0.0081(8) -0.0030(8) -0.0062(7)
    C3 0.0452(9) 0.0401(8) 0.0399(8) 0.0012(7) -0.0021(7) 0.0014(6)
    C4 0.0372(8) 0.0399(8) 0.0387(8) 0.0003(6) -0.0026(6) 0.0005(6)
    C5 0.0582(10) 0.0446(9) 0.0499(9) 0.0028(8) 0.0104(8) 0.0041(7)
    C6 0.0666(12) 0.0620(12) 0.0478(10) 0.0016(10) 0.0155(9) 0.0046(8)
    C7 0.0412(8) 0.0349(7) 0.0376(7) -0.0011(6) 0.0000(6) 0.0004(6)
    C8 0.0409(8) 0.0351(7) 0.0419(8) -0.0020(6) -0.0008(6) 0.0021(6)
    C9 0.0374(8) 0.0407(8) 0.0389(8) -0.0026(7) 0.0007(7) 0.0022(6)
    C10 0.0365(8) 0.0372(8) 0.0380(8) 0.0002(6) 0.0017(6) 0.0001(6)
    C11 0.0420(8) 0.0329(7) 0.0410(8) -0.0010(6) -0.0030(7) 0.0002(6)
    C12 0.0405(9) 0.0459(9) 0.0541(10) -0.0006(7) -0.0036(7) -0.0052(7)
    C13 0.0521(11) 0.0548(10) 0.0697(12) 0.0039(9) -0.0210(10) 0.0005(9)
    C14 0.0737(14) 0.0547(11) 0.0529(11) -0.0088(10) -0.0200(10) 0.0087(9)
    C15 0.0655(12) 0.0618(10) 0.0421(9) -0.0092(9) -0.0007(8) 0.0058(8)
    C16 0.0450(9) 0.0541(9) 0.0443(9) 0.0005(7) 0.0005(7) 0.0030(7)
    C17 0.0386(8) 0.0377(8) 0.0465(9) -0.0006(6) -0.0021(7) 0.0002(7)
    C18 0.0837(13) 0.0395(9) 0.0766(13) 0.0132(9) -0.0060(12) -0.0070(9)
    C19 0.0404(9) 0.0466(10) 0.0517(9) 0.0001(7) 0.0018(7) -0.0010(7)
    C20 0.0436(11) 0.0816(15) 0.1177(19) 0.0075(10) -0.0185(12) -0.0039(14)
    C21 0.0432(9) 0.0443(9) 0.0450(8) -0.0014(7) -0.0051(7) -0.0002(7)
    C22A 0.126(6) 0.070(2) 0.0474(18) -0.010(3) -0.027(2) -0.0089(17)
    C22B 0.126(6) 0.070(2) 0.0474(18) -0.010(3) -0.027(2) -0.0089(17)
_geom_special_details
;
All e.s.d.'s (except the e.s.d. in the dihedral angle between two l.s. planes)
are estimated using the full covariance matrix. The cell e.s.d.'s are taken
into account individually in the estimation of e.s.d.'s in distances, angles
and torsion angles; correlations between e.s.d.'s in cell parameters are only
used when they are defined by crystal symmetry. An approximate (isotropic)
treatment of cell e.s.d.'s is used for estimating e.s.d.'s involving l.s.
planes.
;
loop_
    _geom_bond_atom_site_label_1
    _geom_bond_atom_site_label_2
    _geom_bond_site_symmetry_2
    _geom_bond_distance
    _geom_bond_publ_flag
    Cl1 C3 . 1.7469(16) ?
    F1 C1 . 1.366(2) ?
    O1 C21 . 1.1987(19) ?
    O2 C21 . 1.325(2) ?
    O2 C22B . 1.490(7) ?
    O2 C22A . 1.497(4) ?
    O3 C19 . 1.195(2) ?
    O4 C19 . 1.335(2) ?
    O4 C20 . 1.454(2) ?
    O5 C17 . 1.201(2) ?
    O6 C17 . 1.3283(19) ?
    O6 C18 . 1.448(2) ?
    N1 C7 . 1.4645(18) ?
    N1 C10 . 1.465(2) ?
    N1 H1 . 0.855(18) ?
    C1 C2 . 1.366(3) ?
    C1 C6 . 1.373(3) ?
    C2 C3 . 1.383(2) ?
    C2 H2 . 0.9300 ?
    C3 C4 . 1.386(2) ?
    C4 C5 . 1.392(2) ?
    C4 C7 . 1.508(2) ?
    C5 C6 . 1.385(2) ?
    C5 H5 . 0.9300 ?
    C6 H6 . 0.9300 ?
    C7 C8 . 1.559(2) ?
    C7 H7 . 0.9800 ?
    C8 C21 . 1.509(2) ?
    C8 C9 . 1.552(2) ?
    C8 H8 . 0.9800 ?
    C9 C19 . 1.515(2) ?
    C9 C10 . 1.597(2) ?
    C9 H9 . 0.9800 ?
    C10 C11 . 1.537(2) ?
    C10 C17 . 1.540(2) ?
    C11 C12 . 1.389(2) ?
    C11 C16 . 1.390(2) ?
    C12 C13 . 1.387(3) ?
    C12 H12 . 0.9300 ?
    C13 C14 . 1.375(3) ?
    C13 H13 . 0.9300 ?
    C14 C15 . 1.371(3) ?
    C14 H14 . 0.9300 ?
    C15 C16 . 1.379(2) ?
    C15 H15 . 0.9300 ?
    C16 H16 . 0.9300 ?
    C18 H18A . 0.9600 ?
    C18 H18B . 0.9600 ?
    C18 H18C . 0.9600 ?
    C20 H20A . 0.9600 ?
    C20 H20B . 0.9600 ?
    C20 H20C . 0.9600 ?
    C22A H22A . 0.9600 ?
    C22A H22B . 0.9600 ?
    C22A H22C . 0.9600 ?
    C22B H22D . 0.9600 ?
    C22B H22E . 0.9600 ?
    C22B H22F . 0.9600 ?
loop_
    _geom_angle_atom_site_label_1
    _geom_angle_atom_site_label_2
    _geom_angle_atom_site_label_3
    _geom_angle_site_symmetry_1
    _geom_angle_site_symmetry_3
    _geom_angle
    _geom_angle_publ_flag
    C21 O2 C22B . . 112.1(5) ?
    C21 O2 C22A . . 116.7(3) ?
    C22B O2 C22A . . 28.9(4) ?
    C19 O4 C20 . . 116.19(15) ?
    C17 O6 C18 . . 115.25(14) ?
    C7 N1 C10 . . 104.04(11) ?
    C7 N1 H1 . . 109.1(12) ?
    C10 N1 H1 . . 106.6(12) ?
    F1 C1 C2 . . 117.99(17) ?
    F1 C1 C6 . . 118.91(17) ?
    C2 C1 C6 . . 123.10(16) ?
    C1 C2 C3 . . 117.32(16) ?
    C1 C2 H2 . . 121.3 ?
    C3 C2 H2 . . 121.3 ?
    C2 C3 C4 . . 122.85(15) ?
    C2 C3 Cl1 . . 117.35(12) ?
    C4 C3 Cl1 . . 119.79(12) ?
    C3 C4 C5 . . 116.95(14) ?
    C3 C4 C7 . . 120.33(13) ?
    C5 C4 C7 . . 122.72(14) ?
    C6 C5 C4 . . 121.88(16) ?
    C6 C5 H5 . . 119.1 ?
    C4 C5 H5 . . 119.1 ?
    C1 C6 C5 . . 117.86(17) ?
    C1 C6 H6 . . 121.1 ?
    C5 C6 H6 . . 121.1 ?
    N1 C7 C4 . . 115.18(12) ?
    N1 C7 C8 . . 104.82(12) ?
    C4 C7 C8 . . 115.45(12) ?
    N1 C7 H7 . . 107.0 ?
    C4 C7 H7 . . 107.0 ?
    C8 C7 H7 . . 107.0 ?
    C21 C8 C9 . . 113.13(12) ?
    C21 C8 C7 . . 108.82(12) ?
    C9 C8 C7 . . 101.43(11) ?
    C21 C8 H8 . . 111.0 ?
    C9 C8 H8 . . 111.0 ?
    C7 C8 H8 . . 111.0 ?
    C19 C9 C8 . . 113.72(13) ?
    C19 C9 C10 . . 118.14(13) ?
    C8 C9 C10 . . 104.80(12) ?
    C19 C9 H9 . . 106.5 ?
    C8 C9 H9 . . 106.5 ?
    C10 C9 H9 . . 106.5 ?
    N1 C10 C11 . . 109.71(12) ?
    N1 C10 C17 . . 106.78(12) ?
    C11 C10 C17 . . 111.80(12) ?
    N1 C10 C9 . . 105.33(12) ?
    C11 C10 C9 . . 109.94(12) ?
    C17 C10 C9 . . 113.00(12) ?
    C12 C11 C16 . . 117.72(15) ?
    C12 C11 C10 . . 121.02(14) ?
    C16 C11 C10 . . 121.26(14) ?
    C13 C12 C11 . . 120.50(17) ?
    C13 C12 H12 . . 119.7 ?
    C11 C12 H12 . . 119.7 ?
    C14 C13 C12 . . 120.89(17) ?
    C14 C13 H13 . . 119.6 ?
    C12 C13 H13 . . 119.6 ?
    C15 C14 C13 . . 119.02(17) ?
    C15 C14 H14 . . 120.5 ?
    C13 C14 H14 . . 120.5 ?
    C14 C15 C16 . . 120.55(18) ?
    C14 C15 H15 . . 119.7 ?
    C16 C15 H15 . . 119.7 ?
    C15 C16 C11 . . 121.28(17) ?
    C15 C16 H16 . . 119.4 ?
    C11 C16 H16 . . 119.4 ?
    O5 C17 O6 . . 124.68(14) ?
    O5 C17 C10 . . 122.33(14) ?
    O6 C17 C10 . . 112.97(13) ?
    O6 C18 H18A . . 109.5 ?
    O6 C18 H18B . . 109.5 ?
    H18A C18 H18B . . 109.5 ?
    O6 C18 H18C . . 109.5 ?
    H18A C18 H18C . . 109.5 ?
    H18B C18 H18C . . 109.5 ?
    O3 C19 O4 . . 123.47(16) ?
    O3 C19 C9 . . 126.67(16) ?
    O4 C19 C9 . . 109.81(14) ?
    O4 C20 H20A . . 109.5 ?
    O4 C20 H20B . . 109.5 ?
    H20A C20 H20B . . 109.5 ?
    O4 C20 H20C . . 109.5 ?
    H20A C20 H20C . . 109.5 ?
    H20B C20 H20C . . 109.5 ?
    O1 C21 O2 . . 124.03(15) ?
    O1 C21 C8 . . 124.77(14) ?
    O2 C21 C8 . . 111.13(13) ?
    O2 C22A H22A . . 109.5 ?
    O2 C22A H22B . . 109.5 ?
    H22A C22A H22B . . 109.5 ?
    O2 C22A H22C . . 109.5 ?
    H22A C22A H22C . . 109.5 ?
    H22B C22A H22C . . 109.5 ?
    O2 C22B H22D . . 109.5 ?
    O2 C22B H22E . . 109.5 ?
    H22D C22B H22E . . 109.5 ?
    O2 C22B H22F . . 109.5 ?
    H22D C22B H22F . . 109.5 ?
    H22E C22B H22F . . 109.5 ?
loop_
    _geom_torsion_atom_site_label_1
    _geom_torsion_atom_site_label_2
    _geom_torsion_atom_site_label_3
    _geom_torsion_atom_site_label_4
    _geom_torsion_site_symmetry_1
    _geom_torsion_site_symmetry_2
    _geom_torsion_site_symmetry_3
    _geom_torsion_site_symmetry_4
    _geom_torsion
    _geom_torsion_publ_flag
    F1 C1 C2 C3 . . . . -178.45(16) ?
    C6 C1 C2 C3 . . . . 1.8(3) ?
    C1 C2 C3 C4 . . . . 0.0(3) ?
    C1 C2 C3 Cl1 . . . . -179.53(14) ?
    C2 C3 C4 C5 . . . . -1.5(2) ?
    Cl1 C3 C4 C5 . . . . 177.95(12) ?
    C2 C3 C4 C7 . . . . 177.68(14) ?
    Cl1 C3 C4 C7 . . . . -2.8(2) ?
    C3 C4 C5 C6 . . . . 1.5(3) ?
    C7 C4 C5 C6 . . . . -177.73(16) ?
    F1 C1 C6 C5 . . . . 178.39(17) ?
    C2 C1 C6 C5 . . . . -1.9(3) ?
    C4 C5 C6 C1 . . . . 0.2(3) ?
    C10 N1 C7 C4 . . . . 173.79(12) ?
    C10 N1 C7 C8 . . . . 45.80(14) ?
    C3 C4 C7 N1 . . . . 156.57(14) ?
    C5 C4 C7 N1 . . . . -24.3(2) ?
    C3 C4 C7 C8 . . . . -80.97(18) ?
    C5 C4 C7 C8 . . . . 98.19(18) ?
    N1 C7 C8 C21 . . . . 81.72(14) ?
    C4 C7 C8 C21 . . . . -46.10(17) ?
    N1 C7 C8 C9 . . . . -37.78(14) ?
    C4 C7 C8 C9 . . . . -165.60(12) ?
    C21 C8 C9 C19 . . . . 30.15(18) ?
    C7 C8 C9 C19 . . . . 146.52(13) ?
    C21 C8 C9 C10 . . . . -100.31(14) ?
    C7 C8 C9 C10 . . . . 16.07(14) ?
    C7 N1 C10 C11 . . . . 84.15(14) ?
    C7 N1 C10 C17 . . . . -154.52(12) ?
    C7 N1 C10 C9 . . . . -34.13(14) ?
    C19 C9 C10 N1 . . . . -117.73(14) ?
    C8 C9 C10 N1 . . . . 10.09(15) ?
    C19 C9 C10 C11 . . . . 124.14(14) ?
    C8 C9 C10 C11 . . . . -108.04(13) ?
    C19 C9 C10 C17 . . . . -1.53(19) ?
    C8 C9 C10 C17 . . . . 126.29(13) ?
    N1 C10 C11 C12 . . . . 14.85(19) ?
    C17 C10 C11 C12 . . . . -103.41(16) ?
    C9 C10 C11 C12 . . . . 130.23(15) ?
    N1 C10 C11 C16 . . . . -165.02(14) ?
    C17 C10 C11 C16 . . . . 76.71(18) ?
    C9 C10 C11 C16 . . . . -49.64(18) ?
    C16 C11 C12 C13 . . . . 1.0(2) ?
    C10 C11 C12 C13 . . . . -178.87(15) ?
    C11 C12 C13 C14 . . . . -1.2(3) ?
    C12 C13 C14 C15 . . . . -0.1(3) ?
    C13 C14 C15 C16 . . . . 1.7(3) ?
    C14 C15 C16 C11 . . . . -1.9(3) ?
    C12 C11 C16 C15 . . . . 0.6(2) ?
    C10 C11 C16 C15 . . . . -179.57(15) ?
    C18 O6 C17 O5 . . . . 8.4(2) ?
    C18 O6 C17 C10 . . . . -172.84(15) ?
    N1 C10 C17 O5 . . . . 24.6(2) ?
    C11 C10 C17 O5 . . . . 144.60(15) ?
    C9 C10 C17 O5 . . . . -90.74(18) ?
    N1 C10 C17 O6 . . . . -154.16(13) ?
    C11 C10 C17 O6 . . . . -34.15(18) ?
    C9 C10 C17 O6 . . . . 90.51(15) ?
    C20 O4 C19 O3 . . . . 5.6(3) ?
    C20 O4 C19 C9 . . . . -176.82(16) ?
    C8 C9 C19 O3 . . . . -140.85(18) ?
    C10 C9 C19 O3 . . . . -17.4(3) ?
    C8 C9 C19 O4 . . . . 41.67(18) ?
    C10 C9 C19 O4 . . . . 165.13(13) ?
    C22B O2 C21 O1 . . . . -19.4(7) ?
    C22A O2 C21 O1 . . . . 12.0(5) ?
    C22B O2 C21 C8 . . . . 163.6(7) ?
    C22A O2 C21 C8 . . . . -165.1(5) ?
    C9 C8 C21 O1 . . . . 38.7(2) ?
    C7 C8 C21 O1 . . . . -73.2(2) ?
    C9 C8 C21 O2 . . . . -144.27(15) ?
    C7 C8 C21 O2 . . . . 103.82(16) ?
loop_
    _geom_hbond_atom_site_label_D
    _geom_hbond_atom_site_label_H
    _geom_hbond_atom_site_label_A
    _geom_hbond_site_symmetry_A
    _geom_hbond_distance_DH
    _geom_hbond_distance_HA
    _geom_hbond_distance_DA
    _geom_hbond_angle_DHA
    C6 H6 O5 3_566 0.93 2.56 3.380(3) 147.2
