# Supplementary material for: Trimethyl 5-(2-chloro-4-fluoro­phen­yl)-2-phenyl­pyrrolidine-2,3,4-tricarboxyl­ate
Source: Acta Crystallogr Sect E Struct Rep Online. 2009 Oct 31;65(Pt 11):o2927. doi: 10.1107/S1600536809044274 (PMC2971169; doi:10.1107/S1600536809044274)
Supplement: Supplementary file 2 [file e-65-o2927-Isup2.hkl]

# 
# h,k,l, Fc-squared, Fo-squared, sigma(Fo-squared) and status flag 
# 
data_I
_shelx_title ' 090330-CU in P2(1)2(1)2(1)' 
_shelx_refln_list_code          4 
_shelx_F_calc_maximum      133.81 
_exptl_crystal_F_000       936.00 
_reflns_d_resolution_high  0.8681 
 
loop_ 
 _symmetry_equiv_pos_as_xyz 
 'x, y, z' 
 '-x+1/2, -y, z+1/2' 
 'x+1/2, -y+1/2, -z' 
 '-x, y+1/2, -z+1/2' 
 
_cell_length_a     9.4740 
_cell_length_b    15.0570 
_cell_length_c    15.1820 
_cell_angle_alpha  90.000 
_cell_angle_beta   90.000 
_cell_angle_gamma  90.000 
 
_shelx_F_squared_multiplier     1.000 
 
loop_ 
 _refln_index_h 
 _refln_index_k 
 _refln_index_l 
 _refln_F_squared_calc 
 _refln_F_squared_meas 
 _refln_F_squared_sigma 
 _refln_observed_status 
   2   0   0     2424.63     2376.98     24.85 o 
   4   0   0       48.40       47.02      2.95 o 
   6   0   0      140.64      156.17      5.22 o 
   8   0   0      267.30      263.59      4.62 o 
   1   1   0     2090.00     1996.53     11.22 o 
   2   1   0      444.17      446.14      4.39 o 
   3   1   0     8082.44     8027.21     31.39 o 
   4   1   0      409.47      430.46      3.41 o 
   5   1   0     2944.42     3066.82     18.63 o 
   6   1   0      933.26      977.04      6.99 o 
   7   1   0        1.32        4.48      0.95 o 
   8   1   0      770.20      770.72      8.13 o 
   9   1   0       41.21       40.18      1.92 o 
  10   1   0        3.95        3.83      2.80 o 
   0   2   0     4965.30     5132.13    101.33 o 
   1   2   0     1524.13     1388.87     11.84 o 
   2   2   0     3953.89     3861.33     26.09 o 
   3   2   0    11165.71    11384.09     50.28 o 
   4   2   0     1200.05     1275.23      6.09 o 
   5   2   0     1478.44     1464.56      6.83 o 
   6   2   0      896.42      961.02      7.93 o 
   7   2   0       46.84       49.31      1.59 o 
   8   2   0      126.60      125.36      3.79 o 
   9   2   0       24.45       20.80      1.72 o 
  10   2   0       41.01       44.84      4.53 o 
   1   3   0     2975.82     2764.84     13.68 o 
   2   3   0     7625.08     7398.35     47.09 o 
   3   3   0      689.54      605.00      2.52 o 
   4   3   0      414.79      464.97      2.71 o 
   5   3   0     3462.48     3668.81     16.61 o 
   6   3   0        4.80        3.82      0.78 o 
   7   3   0      186.27      182.40      2.38 o 
   8   3   0      267.12      270.13      3.49 o 
   9   3   0      396.13      393.66      9.56 o 
  10   3   0       21.96       16.32      3.49 o 
   0   4   0     9761.19     9706.54     88.48 o 
   1   4   0    14396.17    14047.78     94.19 o 
   2   4   0       25.57       16.91      0.64 o 
   3   4   0      585.81      610.12      2.85 o 
   4   4   0      303.12      279.38      2.04 o 
   5   4   0       29.82       23.47      0.99 o 
   6   4   0       18.80       20.03      0.98 o 
   7   4   0      409.37      392.37      3.45 o 
   8   4   0      137.83      161.91      3.78 o 
   9   4   0      184.15      182.37      5.87 o 
  10   4   0       11.59        8.70      3.56 o 
   1   5   0      152.90      143.74      2.10 o 
   2   5   0      256.53      268.91      2.60 o 
   3   5   0      893.36      787.49      3.94 o 
   4   5   0      170.91      198.13      2.11 o 
   5   5   0        9.83       14.40      0.87 o 
   6   5   0      170.66      160.75      2.10 o 
   7   5   0        3.00        2.78      1.25 o 
   8   5   0       14.37       14.06      1.69 o 
   9   5   0       42.01       40.69      2.97 o 
  10   5   0        1.07        1.00      2.42 o 
   0   6   0      634.18      555.58      7.59 o 
   1   6   0       35.55       42.51      1.19 o 
   2   6   0       39.48       45.88      1.77 o 
   3   6   0     1180.36     1193.24      5.27 o 
   4   6   0     1332.99     1239.18      7.29 o 
   5   6   0      330.30      382.93      2.85 o 
   6   6   0        0.08        0.48      0.95 o 
   7   6   0        0.27        1.15      1.26 o 
   8   6   0       63.56       63.89      2.52 o 
   9   6   0      111.20      114.83      4.14 o 
  10   6   0       46.75       45.20      4.90 o 
   1   7   0     8455.89     8952.48     66.76 o 
   2   7   0      631.54      588.74      4.51 o 
   3   7   0       23.40       24.37      1.34 o 
   4   7   0      220.06      199.63      2.35 o 
   5   7   0       10.11       12.46      0.96 o 
   6   7   0       72.07       72.47      1.57 o 
   7   7   0       62.25       61.66      2.12 o 
   8   7   0       72.61       69.21      2.51 o 
   9   7   0        0.33       -0.43      2.14 o 
   0   8   0     6076.27     6648.94     40.50 o 
   1   8   0      504.83      437.65      3.76 o 
   2   8   0     3523.74     3770.20     19.61 o 
   3   8   0       11.01        9.25      0.96 o 
   4   8   0      509.70      496.59      3.21 o 
   5   8   0        3.54        4.08      0.95 o 
   6   8   0       14.99       20.80      1.30 o 
   7   8   0       78.14       77.40      2.28 o 
   8   8   0       17.65       10.33      1.71 o 
   9   8   0       22.39       28.75      2.18 o 
   1   9   0     1211.53     1246.84     14.41 o 
   2   9   0       18.13       25.69      1.17 o 
   3   9   0      172.22      158.81      1.85 o 
   4   9   0       54.23       44.60      1.37 o 
   5   9   0       66.07       67.31      1.63 o 
   6   9   0        6.27        3.62      1.19 o 
   7   9   0       34.41       34.82      1.61 o 
   8   9   0        7.20        7.31      1.65 o 
   9   9   0       41.16       40.55      2.18 o 
   0  10   0     1571.34     1709.05     24.48 o 
   1  10   0       11.50       11.57      1.22 o 
   2  10   0       59.70       79.17      1.70 o 
   3  10   0      665.57      685.62      4.52 o 
   4  10   0      590.02      573.91      3.91 o 
   5  10   0      234.35      228.23      2.66 o 
   6  10   0      327.28      346.54      3.42 o 
   7  10   0        8.49        8.18      1.58 o 
   8  10   0      288.30      315.25      4.78 o 
   1  11   0      694.11      696.22      5.99 o 
   2  11   0        0.26        1.12      1.21 o 
   3  11   0       35.32       31.34      1.48 o 
   4  11   0       30.07       27.19      1.60 o 
   5  11   0      176.79      163.22      2.86 o 
   6  11   0        0.67        0.50      1.30 o 
   7  11   0        2.00        2.41      1.60 o 
   8  11   0       30.91       31.58      1.94 o 
   0  12   0       70.21       72.79      3.74 o 
   1  12   0       10.20       15.85      1.63 o 
   2  12   0      778.39      786.26      6.43 o 
   3  12   0      124.26      130.55      2.53 o 
   4  12   0       16.94       18.02      1.54 o 
   5  12   0      156.63      165.62      2.98 o 
   6  12   0        0.48        1.27      1.32 o 
   7  12   0      229.08      233.42      4.01 o 
   1  13   0       59.40       53.68      2.07 o 
   2  13   0      175.54      189.49      3.17 o 
   3  13   0      104.57       91.44      2.80 o 
   4  13   0       82.64       97.22      2.28 o 
   5  13   0      155.80      156.01      3.55 o 
   6  13   0       20.50       18.86      1.54 o 
   7  13   0        1.98        0.28      1.32 o 
   0  14   0      124.96       95.42      4.81 o 
   1  14   0      404.59      365.06      4.72 o 
   2  14   0       19.08       19.70      1.64 o 
   3  14   0        5.88        8.74      1.49 o 
   4  14   0        0.47        0.79      1.37 o 
   5  14   0       25.65       27.31      1.85 o 
   6  14   0       28.80       29.82      1.62 o 
   1  15   0       33.01       34.58      1.95 o 
   2  15   0       19.01       15.40      1.50 o 
   3  15   0        2.62        4.28      1.27 o 
   4  15   0       56.45       54.14      2.08 o 
   5  15   0        0.40        1.54      0.96 o 
   0  16   0       51.35       62.38      3.04 o 
   1  16   0        8.26        4.94      1.26 o 
   2  16   0        0.01        0.01      1.31 o 
   3  16   0       26.28       20.27      1.48 o 
   4  16   0       10.25       12.13      1.50 o 
   1  17   0       46.00       41.40      1.75 o 
   2  17   0       42.28       38.33      1.96 o 
   1   0   1      302.04      271.66      1.05 o 
   2   0   1     4057.50     3806.58     33.00 o 
   3   0   1     1814.95     1810.90      9.63 o 
   4   0   1       72.07       89.47      1.67 o 
   5   0   1      341.92      313.64      4.13 o 
   6   0   1       78.28       77.74      1.67 o 
   7   0   1       13.72       17.70      1.15 o 
   8   0   1      174.09      178.29      3.09 o 
   9   0   1       66.02       73.66      2.56 o 
  10   0   1       14.43       12.10      3.38 o 
 -10   1   1       10.99       11.01      2.48 o 
  -9   1   1      132.35      140.77      4.50 o 
  -8   1   1       59.34       59.60      2.16 o 
  -7   1   1      100.43      100.31      2.07 o 
  -6   1   1      318.99      326.84      2.82 o 
  -5   1   1      342.94      353.57      3.39 o 
  -4   1   1     2861.78     2802.84     15.96 o 
  -3   1   1     4728.60     4565.86     19.43 o 
  -2   1   1     7201.35     6933.38     52.99 o 
   0   1   1       31.28       26.08      0.69 o 
   1   1   1    13949.31    14587.25    182.76 o 
   2   1   1     7168.47     6980.81     39.62 o 
   3   1   1     5019.63     4825.98     19.97 o 
   4   1   1     2777.74     2746.16     12.93 o 
   5   1   1      393.57      413.77      4.60 o 
   6   1   1      317.14      327.10      2.81 o 
   7   1   1      105.72      111.45      2.04 o 
   8   1   1       57.31       58.70      2.00 o 
   9   1   1      138.00      145.67      5.27 o 
  10   1   1       14.06        8.27      3.36 o 
 -10   2   1       10.33       15.83      2.48 o 
  -9   2   1       48.47       40.77      2.08 o 
  -8   2   1      145.34      140.21      3.37 o 
  -7   2   1      150.14      139.48      2.46 o 
  -6   2   1       84.71       91.56      1.56 o 
  -5   2   1       50.68       65.89      1.45 o 
  -4   2   1     3854.95     3930.66     19.20 o 
  -3   2   1     3166.16     3030.01     14.93 o 
  -2   2   1     1269.06     1270.08      6.26 o 
  -1   2   1     2933.58     2897.71     18.93 o 
   0   2   1      552.51      486.12      4.48 o 
   1   2   1     2758.28     2703.17     17.24 o 
   2   2   1     1232.20     1217.97      5.13 o 
   3   2   1     3168.44     3039.85      9.61 o 
   4   2   1     3649.92     3711.03     13.95 o 
   5   2   1       37.33       50.46      1.46 o 
   6   2   1       90.02       98.51      1.39 o 
   7   2   1      162.39      151.67      2.06 o 
   8   2   1      130.24      123.94      2.47 o 
   9   2   1       47.57       41.08      1.94 o 
 -10   3   1        6.79        9.55      2.39 o 
  -9   3   1      159.23      159.16      5.50 o 
  -8   3   1      129.84      121.87      2.73 o 
  -7   3   1      191.55      184.23      2.59 o 
  -6   3   1      371.44      392.72      2.75 o 
  -5   3   1      649.64      712.00      5.73 o 
  -4   3   1      649.84      618.57      2.84 o 
  -3   3   1     4262.51     4095.54     18.87 o 
  -2   3   1       45.06       58.15      0.87 o 
  -1   3   1     9872.94     9730.09    166.33 o 
   0   3   1      535.01      495.33      4.98 o 
   1   3   1    10521.72    10704.33    106.86 o 
   2   3   1       42.63       54.02      0.99 o 
   3   3   1     4198.97     4027.69     18.25 o 
   4   3   1      719.63      683.64      2.90 o 
   5   3   1      593.47      639.56      3.90 o 
   6   3   1      369.19      386.84      2.73 o 
   7   3   1      210.23      203.14      2.38 o 
   8   3   1      137.02      132.25      2.48 o 
   9   3   1      150.47      137.05      5.02 o 
 -10   4   1       15.89       13.38      2.61 o 
  -9   4   1       84.51       91.03      4.69 o 
  -8   4   1       38.39       36.93      2.11 o 
  -7   4   1       84.66       83.24      2.09 o 
  -6   4   1       29.85       33.34      1.07 o 
  -5   4   1      318.73      342.55      2.80 o 
  -4   4   1     1335.73     1325.47      4.33 o 
  -3   4   1      110.77      119.84      1.18 o 
  -2   4   1      156.55      181.81      1.86 o 
  -1   4   1     4929.05     4832.87     27.23 o 
   0   4   1    10557.51    10734.45    134.39 o 
   1   4   1     5274.27     5196.06     31.56 o 
   2   4   1      155.81      178.49      1.77 o 
   3   4   1       72.92       78.81      1.01 o 
   4   4   1     1328.27     1304.37      5.00 o 
   5   4   1      269.72      289.27      2.35 o 
   6   4   1       22.95       26.00      1.08 o 
   7   4   1       77.46       76.33      1.74 o 
   8   4   1       44.67       40.49      1.92 o 
   9   4   1       81.34       89.77      6.50 o 
  10   4   1       16.73       10.66      3.46 o 
 -10   5   1       21.20       23.72      3.08 o 
  -9   5   1       69.23       65.86      3.31 o 
  -8   5   1      164.59      133.64      3.36 o 
  -7   5   1      191.56      191.54      2.68 o 
  -6   5   1      711.57      705.37      3.74 o 
  -5   5   1      217.15      214.96      1.91 o 
  -4   5   1      202.30      184.45      1.92 o 
  -3   5   1      805.07      775.07      3.66 o 
  -2   5   1     1106.26     1108.67     13.72 o 
  -1   5   1     5265.02     5186.28     26.23 o 
   0   5   1      711.15      671.02      3.14 o 
   1   5   1     5262.91     5249.54     22.85 o 
   2   5   1      880.37      952.50     28.63 o 
   3   5   1      871.36      837.23      3.98 o 
   4   5   1      203.43      186.62      2.05 o 
   5   5   1      240.48      233.90      2.04 o 
   6   5   1      688.32      678.34      4.16 o 
   7   5   1      193.81      191.91      3.19 o 
   8   5   1      162.35      131.95      2.93 o 
   9   5   1       71.02       68.22      3.44 o 
 -10   6   1        9.52        5.57      3.29 o 
  -9   6   1       34.59       30.39      2.47 o 
  -8   6   1      122.21      107.58      2.62 o 
  -7   6   1      180.57      181.41      2.68 o 
  -6   6   1      265.45      262.74      2.58 o 
  -5   6   1      627.25      638.08      4.76 o 
  -4   6   1      516.08      501.56      4.25 o 
  -3   6   1     1404.61     1451.01     11.87 o 
  -2   6   1     1059.91     1087.80      6.12 o 
  -1   6   1     1077.42     1116.46      6.73 o 
   0   6   1     6459.79     6608.02     36.82 o 
   1   6   1      992.14     1027.14      6.52 o 
   2   6   1      984.26      978.50      7.55 o 
   3   6   1     1308.98     1360.29      6.20 o 
   4   6   1      468.76      462.25      3.29 o 
   5   6   1      647.03      652.73      5.41 o 
   6   6   1      285.70      283.47      3.69 o 
   7   6   1      171.27      169.91      3.09 o 
   8   6   1      115.12      104.15      2.56 o 
   9   6   1       28.29       21.98      2.49 o 
  10   6   1       10.58        6.68      3.76 o 
  -9   7   1       42.92       37.88      2.53 o 
  -8   7   1      156.89      172.87      3.64 o 
  -7   7   1      192.13      225.17      3.29 o 
  -6   7   1      277.85      300.13      2.44 o 
  -5   7   1      416.42      426.48      3.35 o 
  -4   7   1      722.28      742.66      7.13 o 
  -3   7   1      493.74      509.69      5.64 o 
  -2   7   1     3896.79     4119.19     29.14 o 
  -1   7   1      803.43      821.18      5.84 o 
   0   7   1      836.92      943.10      7.07 o 
   1   7   1      911.64      936.31      5.42 o 
   2   7   1     3949.94     4153.16     22.94 o 
   3   7   1      595.52      618.12      5.62 o 
   4   7   1      756.71      774.59      5.57 o 
   5   7   1      410.56      421.15      3.08 o 
   6   7   1      245.33      262.21      3.84 o 
   7   7   1      190.89      212.89      3.94 o 
   8   7   1      151.56      160.51      3.09 o 
   9   7   1       40.76       37.76      2.59 o 
  -9   8   1       11.82        7.70      2.07 o 
  -8   8   1       78.47       80.08      2.77 o 
  -7   8   1       27.21       27.17      1.85 o 
  -6   8   1       24.08       24.18      1.20 o 
  -5   8   1       16.34       15.82      1.01 o 
  -4   8   1      701.25      662.40      5.27 o 
  -3   8   1      181.30      190.60      1.99 o 
  -2   8   1     2475.63     2428.13     11.68 o 
  -1   8   1      169.26      161.46      3.24 o 
   0   8   1      918.43     1014.30      9.43 o 
   1   8   1      184.69      174.96      3.03 o 
   2   8   1     2467.39     2464.52     21.10 o 
   3   8   1      168.07      181.79      2.64 o 
   4   8   1      737.26      683.64      4.46 o 
   5   8   1       12.12       11.95      1.01 o 
   6   8   1       21.98       21.60      1.29 o 
   7   8   1       27.00       26.51      1.54 o 
   8   8   1       89.66       89.07      3.07 o 
   9   8   1       10.51        9.29      1.78 o 
  -9   9   1        7.44       12.14      2.46 o 
  -8   9   1       92.27       96.52      3.15 o 
  -7   9   1       80.14       80.31      2.17 o 
  -6   9   1      212.92      224.38      2.55 o 
  -5   9   1       69.38       67.89      1.53 o 
  -4   9   1      432.68      445.94      3.04 o 
  -3   9   1      192.27      202.65      2.35 o 
  -2   9   1      550.61      546.17      7.09 o 
  -1   9   1     1035.92     1037.73     12.13 o 
   0   9   1       35.96       75.73      2.26 o 
   1   9   1     1007.00     1006.76      8.83 o 
   2   9   1      490.98      494.06      5.28 o 
   3   9   1      159.45      169.74      2.19 o 
   4   9   1      399.39      412.27      2.88 o 
   5   9   1       52.00       47.92      1.40 o 
   6   9   1      188.60      192.77      2.60 o 
   7   9   1       86.85       83.16      2.14 o 
   8   9   1       92.35       91.89      2.84 o 
   9   9   1        6.35       10.38      2.13 o 
  -8  10   1       18.56       14.04      1.91 o 
  -7  10   1      221.12      237.72      4.16 o 
  -6  10   1      230.17      233.29      2.55 o 
  -5  10   1      439.89      441.79      3.28 o 
  -4  10   1      219.99      213.22      2.47 o 
  -3  10   1      405.79      421.14      3.62 o 
  -2  10   1        7.65        5.46      0.97 o 
  -1  10   1      324.23      314.80      3.24 o 
   0  10   1       31.32       34.29      1.27 o 
   1  10   1      321.53      298.59      2.94 o 
   2  10   1        4.14        4.37      1.09 o 
   3  10   1      385.75      398.02      3.64 o 
   4  10   1      195.05      178.46      2.26 o 
   5  10   1      435.06      431.05      4.86 o 
   6  10   1      246.48      254.09      3.15 o 
   7  10   1      211.37      225.59      4.07 o 
   8  10   1       20.80       19.01      1.61 o 
  -8  11   1       43.36       37.00      2.00 o 
  -7  11   1       50.91       55.48      2.35 o 
  -6  11   1      552.53      566.29      4.56 o 
  -5  11   1       58.05       54.58      1.66 o 
  -4  11   1      258.98      238.10      2.86 o 
  -3  11   1      165.39      167.03      2.38 o 
  -2  11   1      512.01      519.53      3.87 o 
  -1  11   1      393.49      428.32      4.33 o 
   0  11   1        0.07        1.26      1.02 o 
   1  11   1      433.15      458.53      4.00 o 
   2  11   1      548.81      551.73      4.40 o 
   3  11   1      155.86      154.99      2.64 o 
   4  11   1      254.40      243.20      2.79 o 
   5  11   1       67.49       66.41      2.12 o 
   6  11   1      508.55      520.03      4.44 o 
   7  11   1       47.99       51.54      2.29 o 
   8  11   1       41.44       31.62      1.83 o 
  -7  12   1       43.61       42.12      1.94 o 
  -6  12   1       53.68       54.70      2.10 o 
  -5  12   1       48.41       53.25      2.04 o 
  -4  12   1       50.08       47.81      1.85 o 
  -3  12   1      221.24      212.28      3.53 o 
  -2  12   1      127.68      132.87      2.45 o 
  -1  12   1       46.26       47.05      1.92 o 
   0  12   1      172.36      164.80      3.15 o 
   1  12   1       59.90       59.39      2.45 o 
   2  12   1      133.18      136.30      2.57 o 
   3  12   1      192.07      184.34      2.90 o 
   4  12   1       32.68       29.30      1.71 o 
   5  12   1       56.14       63.68      2.23 o 
   6  12   1       56.23       59.63      2.24 o 
   7  12   1       38.56       36.84      2.07 o 
  -7  13   1      109.23      121.40      2.51 o 
  -6  13   1        5.60        3.58      1.32 o 
  -5  13   1       11.02       11.33      1.70 o 
  -4  13   1      184.39      185.37      2.89 o 
  -3  13   1      538.41      548.98      5.54 o 
  -2  13   1      116.13      104.18      2.49 o 
  -1  13   1      378.13      360.90      4.74 o 
   0  13   1      536.53      521.24      5.49 o 
   1  13   1      360.25      344.92      4.61 o 
   2  13   1      107.42       93.87      2.73 o 
   3  13   1      499.79      502.14      4.56 o 
   4  13   1      199.27      201.38      3.01 o 
   5  13   1        5.52        3.95      1.57 o 
   6  13   1        4.75        2.84      1.31 o 
   7  13   1      101.36      113.95      2.95 o 
  -6  14   1       41.66       41.51      1.66 o 
  -5  14   1       39.10       39.88      1.86 o 
  -4  14   1      566.30      565.30      4.71 o 
  -3  14   1       70.75       69.49      2.80 o 
  -2  14   1      160.60      158.13      3.35 o 
  -1  14   1       74.83       69.11      2.26 o 
   0  14   1       51.47       58.76      2.48 o 
   1  14   1       65.38       61.03      2.17 o 
   2  14   1      161.77      153.16      3.06 o 
   3  14   1       85.16       88.30      2.27 o 
   4  14   1      552.74      539.38      6.84 o 
   5  14   1       37.21       37.48      2.14 o 
   6  14   1       40.18       39.76      1.93 o 
  -5  15   1       11.66       10.57      1.16 o 
  -4  15   1       10.17       11.60      1.48 o 
  -3  15   1      133.50      128.89      2.75 o 
  -2  15   1      126.66      123.47      3.21 o 
  -1  15   1      160.68      143.76      2.78 o 
   0  15   1      207.19      196.40      3.85 o 
   1  15   1      161.82      146.96      3.40 o 
   2  15   1      151.10      147.76      3.06 o 
   3  15   1      144.79      142.01      2.73 o 
   4  15   1        8.40        9.44      1.39 o 
   5  15   1       11.41        9.63      1.13 o 
  -4  16   1       32.96       28.66      1.59 o 
  -3  16   1       64.84       68.56      1.75 o 
  -2  16   1       92.21       83.20      4.67 o 
  -1  16   1      114.49      118.04      2.87 o 
   0  16   1       73.12       74.05      2.05 o 
   1  16   1      109.38      111.24      2.81 o 
   2  16   1       88.58       80.16      2.73 o 
   3  16   1       55.59       59.36      2.17 o 
   4  16   1       32.57       30.12      2.68 o 
  -2  17   1      140.98      153.11      3.13 o 
  -1  17   1       25.22       23.29      1.66 o 
   0  17   1        4.23        5.55      1.10 o 
   1  17   1       29.77       26.81      1.71 o 
   2  17   1      138.56      149.52      4.00 o 
   0   0   2     2491.93     2512.14     10.23 o 
   1   0   2     4197.57     4428.00     26.08 o 
   2   0   2    15977.04    16513.03    138.61 o 
   3   0   2    17905.34    17763.45    180.62 o 
   4   0   2       81.05       75.88      1.39 o 
   5   0   2      782.80      786.55      5.15 o 
   6   0   2        9.03       11.73      0.88 o 
   7   0   2       48.54       48.14      1.66 o 
   8   0   2      213.27      216.95      3.65 o 
   9   0   2        9.39       10.16      1.81 o 
  10   0   2      177.16      171.97      5.46 o 
 -10   1   2        8.02        5.81      2.27 o 
  -9   1   2       40.11       34.27      2.08 o 
  -8   1   2      305.49      297.49      3.87 o 
  -7   1   2       72.58       67.89      1.89 o 
  -6   1   2       38.90       39.76      1.33 o 
  -5   1   2      830.28      848.80      5.40 o 
  -4   1   2      467.18      453.48      4.88 o 
  -3   1   2     1632.66     1537.13     10.56 o 
  -2   1   2     1711.83     1622.21      6.27 o 
  -1   1   2     5528.67     5523.23     41.45 o 
   0   1   2     9247.59     8950.09    174.05 o 
   1   1   2     5176.39     5270.80     24.48 o 
   2   1   2     1626.68     1526.48      6.10 o 
   3   1   2     1576.25     1498.16      7.27 o 
   4   1   2      493.18      485.41      2.63 o 
   5   1   2      912.95      944.04      6.36 o 
   6   1   2       51.84       56.44      1.56 o 
   7   1   2       91.76       85.52      1.86 o 
   8   1   2      278.71      261.42      4.33 o 
   9   1   2       41.83       34.76      2.10 o 
  10   1   2        6.50        2.93      2.21 o 
 -10   2   2       85.11       71.63      5.85 o 
  -9   2   2       27.21       29.52      2.00 o 
  -8   2   2        8.45       10.67      1.40 o 
  -7   2   2      286.49      288.33      4.19 o 
  -6   2   2      169.05      168.54      2.12 o 
  -5   2   2      254.45      249.24      2.48 o 
  -4   2   2     2861.71     2857.60     12.70 o 
  -3   2   2     1543.92     1483.25      5.19 o 
  -2   2   2     8691.62     8866.96     60.56 o 
  -1   2   2     4227.36     4186.67     22.76 o 
   0   2   2    11503.83    11394.53    367.30 o 
   1   2   2     4013.98     3905.20     20.34 o 
   2   2   2     9194.21     9311.71     56.94 o 
   3   2   2     1631.02     1569.12      6.56 o 
   4   2   2     2963.98     2955.62     16.99 o 
   5   2   2      295.69      277.13      2.30 o 
   6   2   2      181.41      178.88      1.89 o 
   7   2   2      305.47      301.47      3.14 o 
   8   2   2        6.86        8.71      1.45 o 
   9   2   2       30.30       31.84      2.26 o 
  10   2   2       91.37       69.76      8.11 o 
 -10   3   2        7.44        5.17      2.43 o 
  -9   3   2        9.14        9.29      2.01 o 
  -8   3   2       95.69       92.61      2.49 o 
  -7   3   2      100.61      113.29      2.18 o 
  -6   3   2      117.71      116.11      1.61 o 
  -5   3   2     1153.01     1180.34      5.81 o 
  -4   3   2     1086.67     1089.44      3.68 o 
  -3   3   2      566.75      602.59      2.42 o 
  -2   3   2     1226.50     1191.74      5.09 o 
  -1   3   2     1636.18     1560.58     10.36 o 
   0   3   2      116.95       97.12      1.07 o 
   1   3   2     1766.15     1681.85      8.75 o 
   2   3   2     1317.67     1281.40      7.91 o 
   3   3   2      654.64      695.31      3.06 o 
   4   3   2     1121.51     1104.52      3.92 o 
   5   3   2     1082.14     1105.64      4.81 o 
   6   3   2       96.31       93.43      1.56 o 
   7   3   2      105.98      124.08      2.53 o 
   8   3   2       93.56       95.61      2.59 o 
   9   3   2        7.39        8.46      1.65 o 
  10   3   2        8.66        7.84      2.76 o 
 -10   4   2       30.58       35.19      3.18 o 
  -9   4   2       25.15       24.77      2.83 o 
  -8   4   2      149.83      146.34      3.84 o 
  -7   4   2      345.96      343.59      3.60 o 
  -6   4   2      219.10      225.96      2.27 o 
  -5   4   2      817.35      851.44      4.08 o 
  -4   4   2     1582.48     1642.71      6.69 o 
  -3   4   2       32.38       32.19      0.82 o 
  -2   4   2     5387.68     5269.74     17.33 o 
  -1   4   2     5611.89     5451.22     53.80 o 
   0   4   2       93.46      102.44      1.74 o 
   1   4   2     5967.82     5856.29     29.12 o 
   2   4   2     5121.30     5017.76     19.19 o 
   3   4   2       21.70       20.69      0.65 o 
   4   4   2     1647.90     1713.09      7.29 o 
   5   4   2      862.29      890.29      4.72 o 
   6   4   2      251.42      262.79      2.36 o 
   7   4   2      377.31      378.69      3.31 o 
   8   4   2      168.19      164.81      3.63 o 
   9   4   2       23.22       20.39      1.97 o 
 -10   5   2       25.19       25.99      2.94 o 
  -9   5   2       16.91       17.06      1.86 o 
  -8   5   2      216.08      223.11      4.06 o 
  -7   5   2       25.41       25.54      1.41 o 
  -6   5   2      389.38      388.06      2.79 o 
  -5   5   2      636.91      679.77      3.57 o 
  -4   5   2       60.80       56.87      1.15 o 
  -3   5   2       75.65       69.03      1.25 o 
  -2   5   2       14.34       18.46      0.90 o 
  -1   5   2     2571.35     2460.13     18.08 o 
   0   5   2     1081.44     1043.50      8.53 o 
   1   5   2     2457.11     2393.97     12.86 o 
   2   5   2       18.14       23.53      0.89 o 
   3   5   2       51.40       44.20      1.05 o 
   4   5   2       62.25       57.14      1.20 o 
   5   5   2      582.62      607.92      3.18 o 
   6   5   2      399.03      385.04      3.73 o 
   7   5   2       31.42       31.26      1.53 o 
   8   5   2      209.93      209.99      4.29 o 
   9   5   2       19.16       17.71      1.70 o 
 -10   6   2       17.89       12.64      2.25 o 
  -9   6   2       38.16       36.61      2.24 o 
  -8   6   2      155.41      166.88      3.32 o 
  -7   6   2      124.15      134.29      2.61 o 
  -6   6   2       44.48       42.95      1.39 o 
  -5   6   2      100.50       95.66      1.43 o 
  -4   6   2      327.97      294.89      2.54 o 
  -3   6   2     1255.63     1203.98      9.73 o 
  -2   6   2      277.56      291.16      4.85 o 
  -1   6   2     4214.44     4352.57     28.75 o 
   0   6   2      196.87      229.27      3.04 o 
   1   6   2     4360.42     4575.79     28.37 o 
   2   6   2      316.18      322.50      3.17 o 
   3   6   2     1282.47     1241.47      7.52 o 
   4   6   2      355.31      319.98      3.10 o 
   5   6   2       84.05       81.20      1.36 o 
   6   6   2       51.00       51.42      1.42 o 
   7   6   2      126.01      140.11      3.00 o 
   8   6   2      136.30      144.20      2.73 o 
   9   6   2       41.82       39.54      2.39 o 
  -9   7   2       29.41       26.90      2.27 o 
  -8   7   2      124.42      123.68      3.02 o 
  -7   7   2        8.90        8.33      1.32 o 
  -6   7   2       88.07       94.19      1.72 o 
  -5   7   2       28.49       31.27      1.10 o 
  -4   7   2      585.79      619.06      5.20 o 
  -3   7   2      595.28      604.02      4.56 o 
  -2   7   2      442.85      389.55      4.62 o 
  -1   7   2      691.12      767.27      4.72 o 
   0   7   2       84.44       91.50      1.65 o 
   1   7   2      803.07      885.41      6.88 o 
   2   7   2      487.83      432.76      3.63 o 
   3   7   2      652.66      661.37      4.06 o 
   4   7   2      632.26      655.31      5.40 o 
   5   7   2       17.95       19.37      0.99 o 
   6   7   2       83.51       85.95      1.73 o 
   7   7   2        4.56        4.49      1.35 o 
   8   7   2      133.05      129.70      3.02 o 
   9   7   2       31.53       29.40      2.70 o 
  -9   8   2        6.20        6.44      1.88 o 
  -8   8   2       53.16       54.00      2.37 o 
  -7   8   2       93.64       87.77      2.27 o 
  -6   8   2      161.97      169.80      2.04 o 
  -5   8   2      139.01      151.25      1.85 o 
  -4   8   2       50.55       52.62      1.22 o 
  -3   8   2       97.26      106.25      1.53 o 
  -2   8   2      954.11      900.35      6.61 o 
  -1   8   2       48.21       53.92      2.09 o 
   0   8   2      964.64      957.13      8.79 o 
   1   8   2       34.16       38.30      1.87 o 
   2   8   2      852.19      796.58      8.62 o 
   3   8   2      132.68      142.55      2.44 o 
   4   8   2       53.79       54.89      1.21 o 
   5   8   2      170.56      182.03      2.28 o 
   6   8   2      168.08      169.95      2.49 o 
   7   8   2      107.15      103.15      2.60 o 
   8   8   2       54.59       52.85      2.33 o 
   9   8   2        8.14       10.76      1.91 o 
  -9   9   2       74.13       61.20      2.85 o 
  -8   9   2       85.56       87.53      2.97 o 
  -7   9   2       21.65       26.42      1.77 o 
  -6   9   2      195.07      193.69      2.36 o 
  -5   9   2      305.64      316.84      3.18 o 
  -4   9   2      188.10      184.88      2.10 o 
  -3   9   2      416.71      408.90      3.23 o 
  -2   9   2       57.67       47.30      1.48 o 
  -1   9   2      589.94      579.05      5.30 o 
   0   9   2      852.31      837.50      7.97 o 
   1   9   2      554.85      527.34      5.43 o 
   2   9   2       68.65       61.80      1.48 o 
   3   9   2      430.77      422.10      3.24 o 
   4   9   2      220.79      214.77      2.16 o 
   5   9   2      281.96      286.72      2.85 o 
   6   9   2      226.60      222.82      2.78 o 
   7   9   2       22.81       27.45      1.64 o 
   8   9   2       89.25       89.86      2.40 o 
   9   9   2       79.95       70.85      2.72 o 
  -8  10   2       28.81       28.31      1.96 o 
  -7  10   2       96.39      100.14      2.72 o 
  -6  10   2      182.74      181.27      2.38 o 
  -5  10   2      365.21      369.95      3.50 o 
  -4  10   2      428.61      405.06      3.93 o 
  -3  10   2      569.46      571.15      4.37 o 
  -2  10   2      785.70      792.84      4.64 o 
  -1  10   2      206.10      201.07      2.81 o 
   0  10   2     1095.34     1142.96      6.16 o 
   1  10   2      188.70      175.26      2.38 o 
   2  10   2      830.79      835.96      4.97 o 
   3  10   2      635.42      632.33      4.29 o 
   4  10   2      408.35      392.15      4.37 o 
   5  10   2      371.15      379.49      3.91 o 
   6  10   2      180.60      175.22      2.76 o 
   7  10   2       83.54       84.08      2.39 o 
   8  10   2       29.02       26.98      1.68 o 
  -8  11   2       37.79       40.98      1.79 o 
  -7  11   2      149.82      162.29      2.84 o 
  -6  11   2      173.68      170.84      2.75 o 
  -5  11   2      319.20      321.29      3.33 o 
  -4  11   2      256.56      251.86      2.75 o 
  -3  11   2      237.45      238.44      2.98 o 
  -2  11   2       47.24       49.27      1.65 o 
  -1  11   2      461.94      447.31      4.19 o 
   0  11   2       33.17       34.20      1.62 o 
   1  11   2      456.31      435.80      3.98 o 
   2  11   2       41.18       45.04      1.57 o 
   3  11   2      277.76      269.93      2.92 o 
   4  11   2      268.88      257.29      2.89 o 
   5  11   2      323.07      320.95      3.63 o 
   6  11   2      174.79      172.59      2.70 o 
   7  11   2      143.57      149.13      3.01 o 
   8  11   2       44.60       46.43      2.07 o 
  -7  12   2       25.84       22.37      1.55 o 
  -6  12   2       27.46       22.92      1.56 o 
  -5  12   2       36.43       36.88      1.54 o 
  -4  12   2      310.52      318.61      3.07 o 
  -3  12   2      545.67      534.30      4.99 o 
  -2  12   2       76.63       75.84      2.06 o 
  -1  12   2       97.68      101.19      2.48 o 
   0  12   2       35.20       28.17      1.69 o 
   1  12   2       77.85       80.85      2.31 o 
   2  12   2       94.80       90.80      2.10 o 
   3  12   2      494.55      486.56      4.08 o 
   4  12   2      302.04      309.66      3.44 o 
   5  12   2       45.28       45.91      1.88 o 
   6  12   2       23.33       18.49      1.73 o 
   7  12   2       30.48       33.94      1.98 o 
  -7  13   2       38.01       37.42      3.18 o 
  -6  13   2       95.02       99.85      2.45 o 
  -5  13   2       35.80       34.63      1.91 o 
  -4  13   2       57.11       57.37      1.90 o 
  -3  13   2       17.01       12.82      1.46 o 
  -2  13   2      807.86      812.94      6.11 o 
  -1  13   2      206.89      189.03      3.50 o 
   0  13   2      261.87      239.76      4.37 o 
   1  13   2      225.28      209.49      3.44 o 
   2  13   2      832.42      848.34      6.49 o 
   3  13   2       26.87       21.06      1.48 o 
   4  13   2       58.35       58.05      1.84 o 
   5  13   2       29.55       29.44      2.12 o 
   6  13   2       84.52       87.47      2.70 o 
   7  13   2       38.97       38.95      2.01 o 
  -6  14   2       10.16        8.95      1.22 o 
  -5  14   2       64.46       71.81      2.17 o 
  -4  14   2      111.97      107.28      2.46 o 
  -3  14   2        6.42        7.78      1.41 o 
  -2  14   2       25.11       24.27      1.87 o 
  -1  14   2      434.49      447.27      4.81 o 
   0  14   2      466.63      436.66      5.12 o 
   1  14   2      432.85      435.36      4.80 o 
   2  14   2       19.07       17.65      1.59 o 
   3  14   2       10.60       12.44      1.34 o 
   4  14   2      121.03      117.58      3.17 o 
   5  14   2       64.73       70.11      2.46 o 
   6  14   2        7.91        9.63      1.56 o 
  -5  15   2       70.41       77.90      1.96 o 
  -4  15   2       54.04       54.23      2.09 o 
  -3  15   2       44.67       44.46      1.85 o 
  -2  15   2       16.27       14.01      1.74 o 
  -1  15   2      252.44      255.75      3.63 o 
   0  15   2      229.24      227.61      3.24 o 
   1  15   2      241.96      240.66      4.21 o 
   2  15   2       21.55       18.10      1.45 o 
   3  15   2       36.58       35.69      2.00 o 
   4  15   2       44.27       39.17      2.04 o 
   5  15   2       66.57       72.94      2.13 o 
  -4  16   2      137.76      154.00      6.63 o 
  -3  16   2       34.04       32.13      1.38 o 
  -2  16   2       79.37       77.41      2.00 o 
  -1  16   2      208.64      192.06      2.92 o 
   0  16   2       44.04       55.66      2.07 o 
   1  16   2      236.90      217.89      7.14 o 
   2  16   2       78.49       75.26      2.86 o 
   3  16   2       39.93       37.65      1.57 o 
   4  16   2      135.52      149.73      6.07 o 
  -1  17   2       20.77       20.45      1.59 o 
   0  17   2        2.39        4.11      1.25 o 
   1  17   2       18.90       16.93      1.80 o 
   1   0   3     1239.37     1183.08      7.34 o 
   3   0   3    11785.36    11676.37     87.31 o 
   4   0   3       44.60       59.94      1.35 o 
   5   0   3     1104.69     1042.47      5.84 o 
   6   0   3        4.17        4.14      0.84 o 
   7   0   3       24.96       28.57      1.41 o 
   8   0   3      266.01      284.23      4.22 o 
   9   0   3       17.23       12.80      1.70 o 
  10   0   3        0.43        0.28      2.30 o 
 -10   1   3       52.20       51.25      3.67 o 
  -9   1   3        7.89        8.87      1.62 o 
  -8   1   3      286.62      282.01      3.83 o 
  -7   1   3      286.80      284.42      3.00 o 
  -6   1   3      487.21      481.69      3.31 o 
  -5   1   3     3409.86     3397.95     19.89 o 
  -4   1   3      751.90      735.08      3.54 o 
  -3   1   3     1454.20     1403.61      5.49 o 
  -2   1   3      239.57      242.56      1.44 o 
  -1   1   3      726.24      685.93      7.45 o 
   0   1   3     2543.07     2369.16     21.01 o 
   1   1   3      878.36      838.90      3.79 o 
   2   1   3      224.34      232.07      1.67 o 
   3   1   3     1454.37     1396.30      8.16 o 
   4   1   3      845.93      818.20      4.66 o 
   5   1   3     3409.51     3369.47     22.47 o 
   6   1   3      489.96      480.10      3.23 o 
   7   1   3      294.74      299.03      2.93 o 
   8   1   3      292.00      293.14      4.73 o 
   9   1   3        4.96        4.99      1.51 o 
  10   1   3       55.05       51.80      4.09 o 
 -10   2   3       11.75       12.27      2.67 o 
  -9   2   3       16.62       19.16      1.85 o 
  -8   2   3      230.36      229.43      3.49 o 
  -7   2   3      282.32      289.44      3.88 o 
  -6   2   3       12.34       13.58      0.90 o 
  -5   2   3       58.98       47.87      1.71 o 
  -4   2   3      410.82      409.25      2.63 o 
  -3   2   3     3224.68     3244.38     13.66 o 
  -2   2   3      287.59      248.14      2.70 o 
  -1   2   3     1329.36     1294.34      5.29 o 
   0   2   3     8547.40     8499.08     73.26 o 
   1   2   3     1142.03     1112.11     10.55 o 
   2   2   3      243.88      208.98      1.49 o 
   3   2   3     3019.11     3043.40      9.70 o 
   4   2   3      474.59      471.53      2.63 o 
   5   2   3       52.86       42.32      1.53 o 
   6   2   3       18.65       19.63      1.01 o 
   7   2   3      318.94      328.29      4.32 o 
   8   2   3      216.02      210.37      4.57 o 
   9   2   3       13.34       16.05      2.17 o 
  10   2   3       11.25       10.38      2.25 o 
 -10   3   3       50.57       62.62      3.77 o 
  -9   3   3       19.66       15.15      2.52 o 
  -8   3   3      175.03      179.33      3.08 o 
  -7   3   3      131.02      127.17      2.20 o 
  -6   3   3      788.81      832.20      6.21 o 
  -5   3   3       45.86       51.61      1.46 o 
  -4   3   3     1249.35     1411.40      7.40 o 
  -3   3   3      236.73      228.55      1.67 o 
  -2   3   3     2043.54     1992.68      7.56 o 
  -1   3   3      110.35      101.10      1.37 o 
   0   3   3     7609.84     7378.18     21.83 o 
   1   3   3       83.59       75.08      2.01 o 
   2   3   3     2037.37     1991.51      8.90 o 
   3   3   3      239.34      225.28      1.54 o 
   4   3   3     1470.25     1626.11      6.39 o 
   5   3   3       35.54       37.55      1.21 o 
   6   3   3      802.49      845.64      6.09 o 
   7   3   3      148.66      143.80      2.73 o 
   8   3   3      163.32      160.58      3.36 o 
   9   3   3       21.04       15.97      2.25 o 
  10   3   3       52.34       60.35      3.35 o 
 -10   4   3       13.71       20.06      2.88 o 
  -9   4   3       43.38       46.76      3.25 o 
  -8   4   3       23.57       22.94      1.87 o 
  -7   4   3       99.54       95.97      1.90 o 
  -6   4   3      708.50      715.04      4.43 o 
  -5   4   3      119.74      133.90      1.55 o 
  -4   4   3     3014.67     3041.74     11.56 o 
  -3   4   3      698.13      664.67      3.14 o 
  -2   4   3      633.91      617.80      4.22 o 
  -1   4   3      281.26      262.44      2.67 o 
   0   4   3       15.06       14.58      1.62 o 
   1   4   3      357.80      335.27      2.01 o 
   2   4   3      664.48      653.15      4.02 o 
   3   4   3      700.66      667.68      3.66 o 
   4   4   3     3037.56     3052.22     13.76 o 
   5   4   3      139.15      157.13      1.90 o 
   6   4   3      664.71      657.76      4.13 o 
   7   4   3       96.58       92.73      2.05 o 
   8   4   3       23.58       22.09      1.61 o 
   9   4   3       42.85       40.07      2.91 o 
  10   4   3       12.65       17.03      2.26 o 
 -10   5   3       30.59       29.38      2.68 o 
  -9   5   3        7.71        9.47      2.14 o 
  -8   5   3      114.81      112.15      3.35 o 
  -7   5   3       19.63       20.64      1.33 o 
  -6   5   3       19.76       16.88      1.02 o 
  -5   5   3     1050.68     1102.71      5.44 o 
  -4   5   3      805.05      836.28      4.81 o 
  -3   5   3      297.05      278.41      2.14 o 
  -2   5   3       12.52       13.24      2.08 o 
  -1   5   3      717.01      667.90      7.48 o 
   0   5   3     3555.76     3702.18     24.28 o 
   1   5   3      752.88      707.37      3.92 o 
   2   5   3       25.67       21.75      0.89 o 
   3   5   3      326.49      312.24      2.77 o 
   4   5   3      783.51      792.95      5.13 o 
   5   5   3     1013.83     1049.17      5.82 o 
   6   5   3       26.38       22.43      1.02 o 
   7   5   3       17.63       18.45      1.37 o 
   8   5   3      116.12      118.51      3.15 o 
   9   5   3        8.72       11.52      1.91 o 
 -10   6   3       28.94       19.41      3.82 o 
  -9   6   3       13.65       15.83      1.79 o 
  -8   6   3       20.80       17.10      1.88 o 
  -7   6   3       20.54       20.17      1.33 o 
  -6   6   3      445.80      436.84      3.13 o 
  -5   6   3      309.68      304.17      2.14 o 
  -4   6   3       17.54       22.48      0.91 o 
  -3   6   3      424.57      453.36      4.57 o 
  -2   6   3       68.73       66.96      1.70 o 
  -1   6   3     1352.61     1317.29     11.55 o 
   0   6   3        9.16       19.47      1.38 o 
   1   6   3     1254.56     1228.13      7.79 o 
   2   6   3       83.69       82.93      2.03 o 
   3   6   3      447.15      471.70      3.56 o 
   4   6   3       16.48       19.47      0.98 o 
   5   6   3      291.91      282.45      2.09 o 
   6   6   3      443.49      426.56      3.06 o 
   7   6   3       23.18       21.11      1.58 o 
   8   6   3       20.18       17.91      2.13 o 
   9   6   3       11.08       14.89      1.98 o 
  -9   7   3       64.44       63.77      2.58 o 
  -8   7   3       44.56       39.81      2.16 o 
  -7   7   3       25.19       25.90      1.48 o 
  -6   7   3      430.05      449.75      3.51 o 
  -5   7   3      471.80      469.37      2.95 o 
  -4   7   3      463.55      459.54      3.55 o 
  -3   7   3     1359.64     1396.43      7.86 o 
  -2   7   3      525.42      525.85      5.97 o 
  -1   7   3      622.64      587.86      4.69 o 
   0   7   3      751.47      696.91      4.10 o 
   1   7   3      606.62      564.41      4.40 o 
   2   7   3      479.17      477.91      4.96 o 
   3   7   3     1315.44     1336.75      9.03 o 
   4   7   3      555.68      549.15      3.01 o 
   5   7   3      492.74      488.89      3.48 o 
   6   7   3      412.67      422.54      3.39 o 
   7   7   3       29.25       28.54      1.65 o 
   8   7   3       35.86       32.66      2.27 o 
   9   7   3       60.87       60.35      2.76 o 
  -9   8   3       35.17       28.81      2.19 o 
  -8   8   3       24.30       26.50      1.97 o 
  -7   8   3       58.09       49.29      1.72 o 
  -6   8   3       14.99       20.16      1.15 o 
  -5   8   3      243.06      234.04      2.17 o 
  -4   8   3      911.65      896.06      7.39 o 
  -3   8   3        8.27       10.69      0.88 o 
  -2   8   3      496.58      555.89      6.13 o 
  -1   8   3      298.02      308.17      5.08 o 
   0   8   3      141.60      127.26      2.47 o 
   1   8   3      352.07      355.31      3.66 o 
   2   8   3      489.46      540.59      5.39 o 
   3   8   3       25.71       29.38      1.09 o 
   4   8   3      959.01      936.91      4.96 o 
   5   8   3      215.96      208.22      2.23 o 
   6   8   3       16.33       22.00      1.21 o 
   7   8   3       50.78       42.21      1.84 o 
   8   8   3       27.12       29.31      2.21 o 
   9   8   3       33.99       29.10      2.03 o 
  -9   9   3        1.92        2.62      1.73 o 
  -8   9   3        7.85        5.99      1.81 o 
  -7   9   3       72.76       74.51      1.93 o 
  -6   9   3      107.88      108.76      2.01 o 
  -5   9   3      435.56      442.94      3.24 o 
  -4   9   3      408.77      414.72      3.42 o 
  -3   9   3       30.21       26.96      1.19 o 
  -2   9   3      651.90      642.50      4.17 o 
  -1   9   3      245.56      243.32      2.88 o 
   0   9   3      211.52      193.21      2.50 o 
   1   9   3      290.42      284.97      2.89 o 
   2   9   3      677.50      664.33      4.21 o 
   3   9   3       30.71       27.83      1.10 o 
   4   9   3      359.30      369.51      3.01 o 
   5   9   3      394.12      391.04      3.37 o 
   6   9   3       99.24       99.24      2.11 o 
   7   9   3       83.69       81.60      2.55 o 
   8   9   3       10.97        8.88      1.56 o 
   9   9   3        1.35        2.18      1.51 o 
  -8  10   3        9.36        8.66      1.61 o 
  -7  10   3       97.85       93.73      2.87 o 
  -6  10   3      482.45      483.05      4.05 o 
  -5  10   3      347.46      355.81      3.32 o 
  -4  10   3       49.95       48.64      1.45 o 
  -3  10   3      196.72      195.60      2.49 o 
  -2  10   3      373.28      379.31      3.31 o 
  -1  10   3       76.22       91.30      2.11 o 
   0  10   3       34.96       35.96      1.45 o 
   1  10   3       70.25       78.57      1.75 o 
   2  10   3      322.75      323.71      3.25 o 
   3  10   3      176.77      170.14      2.24 o 
   4  10   3       50.45       52.65      1.44 o 
   5  10   3      363.83      375.02      3.26 o 
   6  10   3      468.64      462.16      3.95 o 
   7  10   3      105.78      106.19      2.80 o 
   8  10   3        8.28        9.00      1.29 o 
  -8  11   3       20.22       24.67      1.90 o 
  -7  11   3        0.70        1.15      1.15 o 
  -6  11   3        2.13        0.60      1.24 o 
  -5  11   3       83.22       84.50      1.91 o 
  -4  11   3      329.23      317.06      3.07 o 
  -3  11   3      648.04      659.95      4.87 o 
  -2  11   3       24.12       22.83      1.43 o 
  -1  11   3      315.01      306.61      3.33 o 
   0  11   3       32.20       24.92      1.46 o 
   1  11   3      273.13      266.11      3.26 o 
   2  11   3       13.80       12.34      1.20 o 
   3  11   3      619.55      626.00      4.37 o 
   4  11   3      312.43      304.43      3.21 o 
   5  11   3       62.39       61.64      1.89 o 
   6  11   3        4.41        3.49      1.40 o 
   7  11   3        0.87        1.07      1.34 o 
   8  11   3       21.21       22.60      1.70 o 
  -7  12   3      101.61      105.35      2.29 o 
  -6  12   3      197.56      206.14      2.84 o 
  -5  12   3       64.08       57.93      2.02 o 
  -4  12   3      333.53      320.65      2.99 o 
  -3  12   3      296.83      299.88      3.62 o 
  -2  12   3       25.67       27.80      1.56 o 
  -1  12   3       54.90       57.61      2.07 o 
   0  12   3       51.98       48.92      1.97 o 
   1  12   3       50.49       49.54      1.96 o 
   2  12   3       42.28       47.80      1.79 o 
   3  12   3      283.14      283.82      3.19 o 
   4  12   3      349.22      343.03      3.55 o 
   5  12   3       55.59       49.71      1.79 o 
   6  12   3      181.53      183.10      3.55 o 
   7  12   3       89.55       91.18      3.39 o 
  -6  13   3       46.64       46.28      1.74 o 
  -5  13   3       13.90       13.33      1.40 o 
  -4  13   3        6.67        6.22      1.31 o 
  -3  13   3        7.94        4.35      1.25 o 
  -2  13   3        7.23        7.00      1.32 o 
  -1  13   3      162.61      151.92      2.89 o 
   0  13   3        1.59        2.72      1.46 o 
   1  13   3      173.09      167.31      3.18 o 
   2  13   3        6.37        5.94      1.48 o 
   3  13   3       11.71        6.69      1.14 o 
   4  13   3        0.68        0.62      1.25 o 
   5  13   3       12.09       11.70      1.54 o 
   6  13   3       46.29       46.80      2.12 o 
  -6  14   3      105.67      119.75      2.26 o 
  -5  14   3        4.92        3.11      1.19 o 
  -4  14   3       44.26       40.56      1.90 o 
  -3  14   3       37.45       37.66      1.72 o 
  -2  14   3       69.11       65.24      2.07 o 
  -1  14   3      170.67      172.26      4.23 o 
   0  14   3      114.26      105.30      2.82 o 
   1  14   3      145.74      148.11      3.29 o 
   2  14   3       73.23       66.62      2.07 o 
   3  14   3       44.11       43.17      2.01 o 
   4  14   3       40.69       35.04      1.88 o 
   5  14   3        4.04        3.46      1.45 o 
   6  14   3      101.54      107.56      4.64 o 
  -5  15   3       49.15       45.87      1.92 o 
  -4  15   3      215.76      216.38      2.80 o 
  -3  15   3       49.38       46.61      1.90 o 
  -2  15   3       19.71       18.69      1.79 o 
  -1  15   3       12.75        9.18      1.50 o 
   0  15   3       22.42       26.22      1.54 o 
   1  15   3       21.63       19.90      1.84 o 
   2  15   3       13.39       13.91      1.49 o 
   3  15   3       64.45       60.01      1.92 o 
   4  15   3      213.18      205.24      3.39 o 
   5  15   3       56.81       51.34      2.98 o 
  -3  16   3       10.13       13.87      1.09 o 
  -2  16   3       25.44       27.90      1.37 o 
  -1  16   3       41.91       40.71      1.65 o 
   0  16   3       72.52       74.96      2.03 o 
   1  16   3       33.35       32.42      1.68 o 
   2  16   3       37.43       36.53      2.00 o 
   3  16   3        8.19        9.96      1.65 o 
  -1  17   3       51.03       52.61      2.96 o 
   0  17   3        6.55        6.35      1.79 o 
   0   0   4     4536.54     4510.86     35.96 o 
   1   0   4      745.01      696.97      4.54 o 
   2   0   4     1629.18     1630.15      9.11 o 
   3   0   4      597.09      613.75      3.00 o 
   4   0   4     1392.45     1367.38      6.06 o 
   5   0   4     2231.64     2337.50     10.25 o 
   6   0   4      595.11      597.72      5.39 o 
   7   0   4       76.66       82.43      1.80 o 
   8   0   4       26.32       27.08      1.60 o 
   9   0   4        0.11       -1.82      2.87 o 
  10   0   4        8.45        6.05      2.50 o 
 -10   1   4       11.29       10.65      2.60 o 
  -9   1   4        6.89        7.40      2.81 o 
  -8   1   4       85.29       85.23      2.10 o 
  -7   1   4       64.93       71.00      1.80 o 
  -6   1   4      585.16      587.60      4.92 o 
  -5   1   4      262.16      260.51      2.68 o 
  -4   1   4      626.06      606.38      3.19 o 
  -3   1   4     1168.94     1097.73      5.69 o 
  -2   1   4     1277.44     1314.51      8.59 o 
  -1   1   4     1076.80     1027.42      3.87 o 
   0   1   4     9491.16     9173.60    151.64 o 
   1   1   4     1097.32     1037.89      5.55 o 
   2   1   4     1248.09     1279.33      8.56 o 
   3   1   4     1128.59     1061.66      5.45 o 
   4   1   4      666.91      644.60      4.09 o 
   5   1   4      308.90      307.06      3.15 o 
   6   1   4      577.34      579.51      3.59 o 
   7   1   4       55.76       59.76      1.58 o 
   8   1   4       66.15       68.29      2.58 o 
   9   1   4        8.81        9.23      2.16 o 
  10   1   4       10.90       10.50      4.42 o 
 -10   2   4       10.71       10.86      2.45 o 
  -9   2   4        8.78       10.00      2.49 o 
  -8   2   4       34.41       31.06      1.96 o 
  -7   2   4       12.73       14.73      1.23 o 
  -6   2   4      506.31      525.69      4.06 o 
  -5   2   4      902.45      890.39      9.65 o 
  -4   2   4      139.02      167.67      2.07 o 
  -3   2   4      114.52      105.10      1.24 o 
  -2   2   4      268.98      285.18      1.82 o 
  -1   2   4      167.36      158.68      1.90 o 
   0   2   4     2217.49     2198.97     13.37 o 
   1   2   4      137.24      133.78      1.37 o 
   2   2   4      279.15      294.10      2.19 o 
   3   2   4       91.68       83.14      1.09 o 
   4   2   4      142.43      171.54      1.81 o 
   5   2   4      894.12      882.54      5.34 o 
   6   2   4      492.48      516.98      4.06 o 
   7   2   4        9.48        9.07      1.12 o 
   8   2   4       36.16       33.67      1.86 o 
   9   2   4        9.97        9.79      2.16 o 
  10   2   4       13.20        9.76      2.48 o 
 -10   3   4       15.70       12.56      2.08 o 
  -9   3   4       16.27       16.44      2.68 o 
  -8   3   4      194.96      195.60      4.48 o 
  -7   3   4      236.04      238.11      3.00 o 
  -6   3   4     1318.57     1301.84      5.56 o 
  -5   3   4     1256.48     1281.98      5.55 o 
  -4   3   4      242.12      250.94      2.16 o 
  -3   3   4      833.92      814.22      4.11 o 
  -2   3   4      407.92      377.57      2.03 o 
  -1   3   4      699.15      674.25      5.39 o 
   0   3   4       78.56       69.17      1.34 o 
   1   3   4      556.82      541.72      3.17 o 
   2   3   4      411.68      381.13      2.24 o 
   3   3   4      923.43      912.09      4.18 o 
   4   3   4      238.28      238.61      1.91 o 
   5   3   4     1303.83     1317.25      6.30 o 
   6   3   4     1299.25     1282.94      4.98 o 
   7   3   4      202.58      195.26      2.79 o 
   8   3   4      186.66      185.88      3.38 o 
   9   3   4       19.30       16.42      2.48 o 
  10   3   4       15.49        8.67      2.42 o 
 -10   4   4       11.36       13.45      2.18 o 
  -9   4   4       59.50       59.99      3.58 o 
  -8   4   4      164.58      171.97      6.04 o 
  -7   4   4       88.29       82.29      1.97 o 
  -6   4   4       50.68       49.52      1.22 o 
  -5   4   4      750.90      800.59      3.59 o 
  -4   4   4        1.37        2.18      0.64 o 
  -3   4   4      528.93      537.77      3.03 o 
  -2   4   4     2838.24     2812.04      9.97 o 
  -1   4   4     1714.28     1768.83     16.17 o 
   0   4   4        9.02       14.10      0.71 o 
   1   4   4     1723.21     1799.83     10.71 o 
   2   4   4     2928.55     2945.17     11.31 o 
   3   4   4      439.23      438.75      2.43 o 
   4   4   4        1.92        3.39      0.67 o 
   5   4   4      779.48      817.95      4.54 o 
   6   4   4       52.95       52.77      1.35 o 
   7   4   4       78.91       75.67      2.14 o 
   8   4   4      165.92      173.28      3.35 o 
   9   4   4       57.74       54.77      3.25 o 
  10   4   4        9.09        9.01      1.78 o 
 -10   5   4       38.52       40.67      2.66 o 
  -9   5   4       10.02        8.78      2.12 o 
  -8   5   4       85.75       86.68      2.92 o 
  -7   5   4      132.72      134.13      2.06 o 
  -6   5   4      263.07      249.40      2.23 o 
  -5   5   4      215.42      214.54      1.76 o 
  -4   5   4     1511.40     1489.96      7.06 o 
  -3   5   4      769.94      825.05      4.68 o 
  -2   5   4      980.61     1006.17      5.60 o 
  -1   5   4       22.28       24.08      0.97 o 
   0   5   4     1417.20     1436.58      5.96 o 
   1   5   4       28.47       31.45      0.93 o 
   2   5   4      993.85     1019.84      7.58 o 
   3   5   4      764.30      817.31      3.59 o 
   4   5   4     1444.32     1416.18      6.91 o 
   5   5   4      222.40      213.81      1.89 o 
   6   5   4      270.13      251.00      2.49 o 
   7   5   4      135.11      132.22      2.48 o 
   8   5   4       76.47       75.59      2.50 o 
   9   5   4        8.99        9.59      2.71 o 
  -9   6   4       12.82        9.89      2.04 o 
  -8   6   4      155.23      152.55      3.81 o 
  -7   6   4       66.08       59.12      1.60 o 
  -6   6   4       41.35       42.51      1.28 o 
  -5   6   4       69.02       66.60      1.17 o 
  -4   6   4      291.20      305.12      2.01 o 
  -3   6   4      770.85      746.49      6.50 o 
  -2   6   4     2050.41     2031.71     11.62 o 
  -1   6   4     1551.72     1611.35     21.37 o 
   0   6   4      443.82      440.84      3.35 o 
   1   6   4     1469.70     1497.45      9.16 o 
   2   6   4     1983.94     1959.46      9.55 o 
   3   6   4      785.79      756.68      6.94 o 
   4   6   4      290.78      300.21      2.30 o 
   5   6   4       54.07       53.26      1.18 o 
   6   6   4       46.15       45.56      1.31 o 
   7   6   4       86.50       78.01      2.18 o 
   8   6   4      154.47      142.32      3.69 o 
   9   6   4       13.46       10.87      2.22 o 
  -9   7   4       49.88       54.69      2.36 o 
  -8   7   4       30.99       28.73      2.59 o 
  -7   7   4        9.99       15.06      1.65 o 
  -6   7   4       73.90       71.98      1.62 o 
  -5   7   4       37.26       32.88      1.08 o 
  -4   7   4      235.62      248.55      2.02 o 
  -3   7   4      406.06      400.28      2.93 o 
  -2   7   4       58.23       63.84      2.29 o 
  -1   7   4      547.02      557.44      5.83 o 
   0   7   4      693.25      620.14      6.76 o 
   1   7   4      623.84      613.05      4.47 o 
   2   7   4       54.72       60.41      1.77 o 
   3   7   4      396.91      383.17      3.17 o 
   4   7   4      259.24      271.31      2.16 o 
   5   7   4       52.10       45.40      1.16 o 
   6   7   4       76.58       74.25      1.82 o 
   7   7   4        5.08        6.40      1.55 o 
   8   7   4       34.70       31.63      2.62 o 
   9   7   4       47.16       56.70      3.01 o 
  -9   8   4       70.16       64.71      2.61 o 
  -8   8   4       15.63       11.32      1.78 o 
  -7   8   4      195.32      201.85      2.78 o 
  -6   8   4      164.66      156.22      2.18 o 
  -5   8   4       75.42       78.39      1.46 o 
  -4   8   4      273.81      266.16      2.22 o 
  -3   8   4      532.25      547.51      3.40 o 
  -2   8   4      237.40      234.77      3.20 o 
  -1   8   4      189.29      186.00      2.65 o 
   0   8   4      551.48      605.12      5.36 o 
   1   8   4      193.58      190.19      4.59 o 
   2   8   4      300.00      296.08      2.76 o 
   3   8   4      519.03      526.73      3.08 o 
   4   8   4      275.26      264.06      2.44 o 
   5   8   4       74.63       76.04      1.54 o 
   6   8   4      196.69      184.21      2.66 o 
   7   8   4      195.33      198.52      3.67 o 
   8   8   4       16.67       14.21      2.14 o 
   9   8   4       68.53       67.84      3.22 o 
  -8   9   4       45.85       55.34      2.41 o 
  -7   9   4       15.79       15.34      1.47 o 
  -6   9   4       17.27       18.32      1.19 o 
  -5   9   4      458.46      464.23      3.24 o 
  -4   9   4      109.48      111.85      1.65 o 
  -3   9   4      464.46      460.17      3.14 o 
  -2   9   4      635.16      674.76      3.58 o 
  -1   9   4      551.91      588.11      5.10 o 
   0   9   4      643.32      668.43      5.84 o 
   1   9   4      553.66      587.90      3.94 o 
   2   9   4      648.09      673.53      4.11 o 
   3   9   4      433.39      415.33      2.93 o 
   4   9   4       81.06       80.86      1.53 o 
   5   9   4      518.23      517.56      3.72 o 
   6   9   4       16.61       16.98      1.42 o 
   7   9   4       12.06       11.96      2.00 o 
   8   9   4       49.15       59.91      2.51 o 
  -8  10   4       44.84       43.72      2.40 o 
  -7  10   4       70.42       74.68      2.21 o 
  -6  10   4       23.49       21.37      1.31 o 
  -5  10   4       52.50       49.63      1.57 o 
  -4  10   4       45.12       43.47      1.34 o 
  -3  10   4      604.78      597.84      4.90 o 
  -2  10   4       63.73       67.07      1.55 o 
  -1  10   4      878.60      867.50      5.72 o 
   0  10   4        1.96        1.15      1.00 o 
   1  10   4      861.78      836.73      6.79 o 
   2  10   4       75.38       80.52      1.79 o 
   3  10   4      634.41      621.63      4.26 o 
   4  10   4       47.23       47.02      1.44 o 
   5  10   4       71.84       70.44      1.74 o 
   6  10   4       22.61       18.06      1.53 o 
   7  10   4       60.80       62.21      2.71 o 
   8  10   4       43.31       43.74      1.91 o 
  -8  11   4        2.20        2.83      1.99 o 
  -7  11   4        2.27        2.53      1.28 o 
  -6  11   4       36.83       39.37      1.58 o 
  -5  11   4       83.01       85.81      2.09 o 
  -4  11   4     1778.37     1843.71     10.23 o 
  -3  11   4      565.48      563.98      4.83 o 
  -2  11   4       96.31      109.65      2.15 o 
  -1  11   4        1.55        2.87      1.37 o 
   0  11   4      728.89      726.21      5.58 o 
   1  11   4        0.77        1.82      1.00 o 
   2  11   4      100.02      107.18      2.30 o 
   3  11   4      543.85      543.21      4.87 o 
   4  11   4     1719.41     1796.93      8.68 o 
   5  11   4       87.21       86.53      2.11 o 
   6  11   4       35.54       37.19      1.89 o 
   7  11   4        2.93        1.77      1.26 o 
   8  11   4        3.02        2.49      2.17 o 
  -7  12   4        4.78        2.26      1.11 o 
  -6  12   4       82.30       85.73      1.97 o 
  -5  12   4       76.77       73.30      2.09 o 
  -4  12   4      113.50      114.13      2.11 o 
  -3  12   4      155.59      144.47      2.53 o 
  -2  12   4       30.14       30.61      1.54 o 
  -1  12   4      298.80      314.11      4.06 o 
   0  12   4      371.05      374.97      4.00 o 
   1  12   4      281.21      302.28      4.75 o 
   2  12   4       54.50       53.17      1.86 o 
   3  12   4      129.05      120.83      2.35 o 
   4  12   4      117.18      116.55      2.28 o 
   5  12   4       73.27       72.76      2.21 o 
   6  12   4       83.62       84.64      2.36 o 
   7  12   4        4.52        1.73      1.17 o 
  -6  13   4       64.91       68.92      1.74 o 
  -5  13   4       45.48       45.11      1.59 o 
  -4  13   4       11.75       11.65      1.23 o 
  -3  13   4      232.50      223.92      3.10 o 
  -2  13   4      215.18      217.35      3.42 o 
  -1  13   4      789.87      783.60      5.97 o 
   0  13   4        0.12        0.07      1.13 o 
   1  13   4      807.83      789.27      6.35 o 
   2  13   4      220.84      223.97      3.59 o 
   3  13   4      217.52      212.60      3.10 o 
   4  13   4        9.60        8.74      1.44 o 
   5  13   4       33.86       37.41      1.74 o 
   6  13   4       64.56       64.60      2.18 o 
  -5  14   4      209.95      212.30      4.28 o 
  -4  14   4       26.96       25.66      1.48 o 
  -3  14   4       41.69       34.30      1.59 o 
  -2  14   4      400.07      405.65      4.28 o 
  -1  14   4       53.89       52.01      1.81 o 
   0  14   4       61.93       59.88      2.12 o 
   1  14   4       57.12       56.91      2.10 o 
   2  14   4      366.57      368.53      4.67 o 
   3  14   4       36.26       31.14      1.70 o 
   4  14   4       25.34       22.08      1.62 o 
   5  14   4      216.71      212.05      4.42 o 
  -4  15   4      184.59      197.45      2.80 o 
  -3  15   4       76.34       79.07      1.83 o 
  -2  15   4        3.92        3.74      1.37 o 
  -1  15   4        1.83        3.15      1.28 o 
   0  15   4      637.04      647.14      5.39 o 
   1  15   4        4.09        6.10      1.51 o 
   2  15   4        5.01        5.10      1.17 o 
   3  15   4       78.62       81.90      2.45 o 
   4  15   4      195.55      197.93      3.10 o 
  -3  16   4       30.08       29.77      1.61 o 
  -2  16   4       22.90       17.14      1.08 o 
  -1  16   4       87.32       86.41      2.09 o 
   0  16   4        2.83        4.15      1.23 o 
   1  16   4       90.89       91.27      2.04 o 
   2  16   4       22.25       17.34      1.47 o 
   3  16   4       29.57       28.32      2.40 o 
   1   0   5     4522.61     4472.48     28.11 o 
   2   0   5     5956.23     5801.10     16.92 o 
   3   0   5      409.65      437.87      2.47 o 
   4   0   5      179.81      157.47      1.98 o 
   5   0   5      521.39      532.84      4.02 o 
   6   0   5     1441.00     1478.76      6.85 o 
   7   0   5     1712.29     1742.35      9.38 o 
   8   0   5      300.52      328.54      3.84 o 
   9   0   5       96.61       87.57      3.92 o 
  10   0   5      151.33      145.08      5.83 o 
 -10   1   5       44.25       37.92      3.23 o 
  -9   1   5       34.75       35.38      3.00 o 
  -8   1   5        0.94        1.46      1.40 o 
  -7   1   5      747.12      729.76      4.72 o 
  -6   1   5      415.29      422.21      3.27 o 
  -5   1   5       23.38       23.62      0.99 o 
  -4   1   5      199.35      173.16      2.73 o 
  -3   1   5       91.37       83.39      1.26 o 
  -2   1   5     1715.16     1686.63      7.63 o 
  -1   1   5     1154.62     1102.28      5.69 o 
   0   1   5     1454.94     1577.44      9.88 o 
   1   1   5     1331.23     1255.91      5.18 o 
   2   1   5     1672.12     1628.30      6.11 o 
   3   1   5      102.75      101.71      2.73 o 
   4   1   5      169.73      143.32      1.62 o 
   5   1   5       27.89       23.94      0.98 o 
   6   1   5      406.81      413.69      3.91 o 
   7   1   5      752.70      741.68      4.57 o 
   8   1   5        2.43        4.07      1.29 o 
   9   1   5       32.31       32.08      2.90 o 
  10   1   5       42.75       41.63      5.44 o 
 -10   2   5       87.19       86.29      4.03 o 
  -9   2   5       29.54       34.67      3.06 o 
  -8   2   5       95.78       97.58      2.80 o 
  -7   2   5     1166.42     1209.69      7.86 o 
  -6   2   5      112.22      107.48      1.70 o 
  -5   2   5      220.18      203.73      2.21 o 
  -4   2   5     1039.87     1078.32      5.26 o 
  -3   2   5     3163.34     3103.39     16.10 o 
  -2   2   5     1284.47     1342.53      5.60 o 
  -1   2   5     1945.22     1900.29     10.16 o 
   0   2   5       13.01       17.60      0.54 o 
   1   2   5     1762.13     1760.65      6.43 o 
   2   2   5     1402.06     1470.59      6.76 o 
   3   2   5     3174.03     3094.64     14.21 o 
   4   2   5     1086.00     1121.77      4.60 o 
   5   2   5      238.32      215.91      2.34 o 
   6   2   5       98.53       92.49      1.59 o 
   7   2   5     1253.41     1274.79      9.98 o 
   8   2   5      102.36      100.54      2.93 o 
   9   2   5       29.55       33.61      2.89 o 
  10   2   5       90.50       83.52      5.79 o 
 -10   3   5       16.35       15.93      1.98 o 
  -9   3   5       66.19       72.76      3.74 o 
  -8   3   5      423.94      463.32      5.78 o 
  -7   3   5      203.52      202.71      2.72 o 
  -6   3   5      126.38      133.97      1.66 o 
  -5   3   5      291.53      268.61      2.27 o 
  -4   3   5       83.62       89.43      1.49 o 
  -3   3   5     1918.71     1998.09     11.04 o 
  -2   3   5     3145.98     3308.93     16.81 o 
  -1   3   5     1887.78     2028.76     18.16 o 
   0   3   5     2065.70     2046.92     14.32 o 
   1   3   5     1963.00     2075.86     12.83 o 
   2   3   5     3158.07     3349.04     10.04 o 
   3   3   5     1960.18     2039.58      9.48 o 
   4   3   5       40.95       44.53      1.20 o 
   5   3   5      301.92      275.91      2.15 o 
   6   3   5      123.94      126.12      1.96 o 
   7   3   5      202.81      201.98      3.12 o 
   8   3   5      456.39      471.34      6.20 o 
   9   3   5       65.96       70.57      3.55 o 
  10   3   5       17.01       13.67      2.51 o 
 -10   4   5       44.84       53.85      4.11 o 
  -9   4   5       28.57       23.53      2.83 o 
  -8   4   5       53.36       52.06      2.38 o 
  -7   4   5      460.09      464.40      4.11 o 
  -6   4   5       94.74      103.04      1.68 o 
  -5   4   5      128.68      117.45      2.08 o 
  -4   4   5       98.46       91.23      1.83 o 
  -3   4   5     1694.02     1753.93      6.82 o 
  -2   4   5     3534.83     3496.18     17.37 o 
  -1   4   5      703.96      743.28      4.30 o 
   0   4   5       97.13       65.53      1.35 o 
   1   4   5      826.74      862.81      5.06 o 
   2   4   5     3596.21     3578.93     13.74 o 
   3   4   5     1812.79     1861.13      6.84 o 
   4   4   5      107.33       97.46      1.51 o 
   5   4   5      138.23      126.10      1.65 o 
   6   4   5      111.45      118.35      1.87 o 
   7   4   5      440.37      438.01      4.33 o 
   8   4   5       49.03       46.83      1.85 o 
   9   4   5       27.16       31.32      2.72 o 
  10   4   5       49.60       54.32      2.67 o 
  -9   5   5       19.51       16.44      2.08 o 
  -8   5   5      123.84      134.57      3.40 o 
  -7   5   5      114.36      116.68      2.23 o 
  -6   5   5       48.32       48.16      1.27 o 
  -5   5   5      237.61      227.22      2.01 o 
  -4   5   5      137.89      127.11      1.64 o 
  -3   5   5      184.83      181.35      1.91 o 
  -2   5   5     1050.46     1092.31      6.62 o 
  -1   5   5     1581.08     1601.13     12.96 o 
   0   5   5        4.06        2.65      0.94 o 
   1   5   5     1463.42     1450.97      5.21 o 
   2   5   5     1049.32     1080.17      6.19 o 
   3   5   5      190.10      181.29      2.03 o 
   4   5   5      126.47      116.19      2.26 o 
   5   5   5      295.56      283.47      2.59 o 
   6   5   5       46.72       48.39      1.38 o 
   7   5   5      106.44      111.79      2.49 o 
   8   5   5      122.76      125.34      2.77 o 
   9   5   5       21.70       18.39      2.88 o 
  -9   6   5       22.42       21.69      2.28 o 
  -8   6   5      124.17      116.87      3.83 o 
  -7   6   5       95.70       96.36      1.95 o 
  -6   6   5      264.19      259.61      2.49 o 
  -5   6   5      439.70      449.92      2.67 o 
  -4   6   5      201.23      195.76      1.79 o 
  -3   6   5      294.07      280.12      2.92 o 
  -2   6   5      953.36      959.89     10.05 o 
  -1   6   5      602.81      611.30      5.26 o 
   0   6   5      418.64      378.79      3.43 o 
   1   6   5      545.84      555.73      4.32 o 
   2   6   5      877.26      865.56      5.36 o 
   3   6   5      301.36      284.23      3.53 o 
   4   6   5      193.58      191.79      2.02 o 
   5   6   5      464.64      475.27      3.13 o 
   6   6   5      271.53      257.96      3.13 o 
   7   6   5      105.03      107.71      2.51 o 
   8   6   5      129.63      119.88      4.50 o 
   9   6   5       21.06       20.94      2.50 o 
  -9   7   5       34.74       28.46      2.24 o 
  -8   7   5      124.79      128.23      4.27 o 
  -7   7   5       26.00       25.48      1.39 o 
  -6   7   5      430.71      423.40      3.80 o 
  -5   7   5       90.44       98.20      1.60 o 
  -4   7   5      511.71      511.44      3.05 o 
  -3   7   5      144.00      153.18      2.25 o 
  -2   7   5      568.10      561.62     10.05 o 
  -1   7   5      358.75      365.46      4.08 o 
   0   7   5      662.22      722.27      8.75 o 
   1   7   5      302.73      298.17      3.72 o 
   2   7   5      575.78      564.26      4.53 o 
   3   7   5      118.99      124.60      1.61 o 
   4   7   5      481.00      473.05      3.22 o 
   5   7   5       80.73       84.96      1.65 o 
   6   7   5      430.99      407.94      3.63 o 
   7   7   5       30.66       30.47      1.91 o 
   8   7   5      121.46      122.35      3.93 o 
   9   7   5       34.10       28.25      2.46 o 
  -9   8   5        1.43        3.01      1.58 o 
  -8   8   5       80.06       73.42      2.86 o 
  -7   8   5      205.31      203.73      2.55 o 
  -6   8   5       43.29       37.46      1.38 o 
  -5   8   5       75.18       76.64      1.57 o 
  -4   8   5      111.96      115.94      1.73 o 
  -3   8   5      139.23      134.07      1.92 o 
  -2   8   5       33.25       33.63      1.15 o 
  -1   8   5      669.67      659.76      4.29 o 
   0   8   5       76.03       67.59      1.56 o 
   1   8   5      789.91      784.47      5.29 o 
   2   8   5       34.11       35.17      1.05 o 
   3   8   5      142.12      136.86      1.85 o 
   4   8   5       96.33       99.10      1.67 o 
   5   8   5       61.93       62.13      1.51 o 
   6   8   5       41.71       36.62      1.60 o 
   7   8   5      182.72      176.75      3.46 o 
   8   8   5       76.53       70.79      3.10 o 
   9   8   5        0.92        1.89      1.81 o 
  -8   9   5       88.97       86.98      3.08 o 
  -7   9   5        3.60        5.22      1.32 o 
  -6   9   5      213.22      222.24      2.59 o 
  -5   9   5      548.09      563.61      4.23 o 
  -4   9   5       71.25       68.64      1.68 o 
  -3   9   5      283.53      304.28      2.68 o 
  -2   9   5       31.17       28.79      1.17 o 
  -1   9   5     1169.59     1184.50     11.14 o 
   0   9   5      102.97      109.36      1.92 o 
   1   9   5     1149.74     1161.49      6.85 o 
   2   9   5       26.72       24.03      1.08 o 
   3   9   5      269.64      285.20      2.56 o 
   4   9   5       68.28       62.78      1.61 o 
   5   9   5      581.51      591.85      5.23 o 
   6   9   5      219.34      234.64      3.39 o 
   7   9   5        3.11        4.51      1.58 o 
   8   9   5      101.29       97.45      3.24 o 
  -8  10   5        8.67        9.01      1.62 o 
  -7  10   5      116.39      107.20      2.60 o 
  -6  10   5       99.87      107.75      1.89 o 
  -5  10   5      235.04      245.63      2.59 o 
  -4  10   5     1167.16     1182.25      5.75 o 
  -3  10   5      502.95      484.99      3.55 o 
  -2  10   5     1076.57     1096.17      6.59 o 
  -1  10   5      561.24      573.49      4.84 o 
   0  10   5     1486.08     1459.38      7.76 o 
   1  10   5      574.22      578.81      4.25 o 
   2  10   5     1044.55     1038.42      6.31 o 
   3  10   5      510.04      488.81      3.51 o 
   4  10   5     1161.04     1170.23      7.45 o 
   5  10   5      223.61      225.87      2.86 o 
   6  10   5       97.24      103.37      2.58 o 
   7  10   5      125.21      113.08      2.84 o 
   8  10   5        9.67       10.58      1.35 o 
  -7  11   5       10.22        8.48      1.17 o 
  -6  11   5       11.19       11.36      1.16 o 
  -5  11   5        4.97        6.98      1.07 o 
  -4  11   5       64.14       72.28      2.10 o 
  -3  11   5       15.61       17.61      1.32 o 
  -2  11   5      144.14      151.05      2.51 o 
  -1  11   5      585.11      602.13      4.83 o 
   0  11   5       21.83       21.37      1.73 o 
   1  11   5      531.72      547.61      4.06 o 
   2  11   5      133.57      143.36      2.46 o 
   3  11   5       16.98       18.03      1.31 o 
   4  11   5       58.49       67.54      1.99 o 
   5  11   5        3.40        5.35      1.22 o 
   6  11   5       13.35       13.43      1.49 o 
   7  11   5       10.65       11.76      1.60 o 
  -7  12   5       20.73       23.74      1.81 o 
  -6  12   5       51.65       53.71      1.69 o 
  -5  12   5       29.54       30.46      1.48 o 
  -4  12   5      198.85      195.56      2.53 o 
  -3  12   5        4.94        6.22      1.14 o 
  -2  12   5      107.38      114.72      2.39 o 
  -1  12   5      262.97      249.71      3.55 o 
   0  12   5      141.18      129.31      2.89 o 
   1  12   5      225.54      207.80      3.01 o 
   2  12   5       87.39       88.72      2.21 o 
   3  12   5       11.93       10.82      1.38 o 
   4  12   5      188.63      187.72      2.83 o 
   5  12   5       29.39       29.79      1.66 o 
   6  12   5       44.68       47.04      1.88 o 
   7  12   5       24.36       28.93      2.21 o 
  -6  13   5       49.19       46.61      1.74 o 
  -5  13   5        8.46        8.44      1.15 o 
  -4  13   5      128.56      130.64      2.63 o 
  -3  13   5       56.84       58.96      1.95 o 
  -2  13   5       69.91       68.20      2.03 o 
  -1  13   5       41.06       39.79      1.65 o 
   0  13   5       49.21       51.44      1.98 o 
   1  13   5       48.17       46.27      1.86 o 
   2  13   5       71.97       67.82      2.48 o 
   3  13   5       61.94       63.39      2.05 o 
   4  13   5      159.52      161.75      3.01 o 
   5  13   5       10.20       10.16      1.41 o 
   6  13   5       50.40       45.83      2.32 o 
  -5  14   5        4.19        3.34      0.97 o 
  -4  14   5       15.17       14.41      1.35 o 
  -3  14   5       73.99       76.08      1.98 o 
  -2  14   5       95.33       87.38      2.13 o 
  -1  14   5      107.14      106.06      2.31 o 
   0  14   5        2.72        3.96      1.10 o 
   1  14   5      102.50      104.42      3.59 o 
   2  14   5      111.94      110.12      2.82 o 
   3  14   5       57.90       59.31      1.86 o 
   4  14   5       17.57       17.13      1.63 o 
   5  14   5        5.00        4.07      1.32 o 
  -4  15   5       25.09       21.93      1.39 o 
  -3  15   5      101.54      108.43      2.12 o 
  -2  15   5       34.10       33.18      1.33 o 
  -1  15   5        3.01        5.13      1.01 o 
   0  15   5       63.97       69.59      2.10 o 
   1  15   5        0.63        2.65      1.26 o 
   2  15   5       29.06       29.64      1.88 o 
   3  15   5       85.87       89.85      2.51 o 
   4  15   5       22.34       21.28      1.65 o 
  -2  16   5      139.57      143.77      2.80 o 
  -1  16   5       34.67       31.26      1.54 o 
   0  16   5        1.76        1.81      1.15 o 
   1  16   5       35.50       30.90      1.45 o 
   2  16   5      113.32      108.43      5.64 o 
   0   0   6     1429.48     1390.91      6.96 o 
   1   0   6     2644.57     2743.34     11.69 o 
   2   0   6      876.85      839.16      3.53 o 
   3   0   6     2391.01     2489.56      8.56 o 
   4   0   6       47.89       50.50      1.65 o 
   5   0   6      458.32      455.62      3.19 o 
   6   0   6       50.19       46.04      1.66 o 
   7   0   6      293.38      292.29      3.62 o 
   8   0   6        0.69        1.62      1.52 o 
   9   0   6      321.77      316.60      8.14 o 
  10   0   6       14.90       20.72      2.68 o 
 -10   1   6       54.13       55.85      3.61 o 
  -9   1   6       27.24       29.02      3.00 o 
  -8   1   6      772.60      807.62      7.30 o 
  -7   1   6        1.20        1.68      1.24 o 
  -6   1   6       66.20       67.62      1.77 o 
  -5   1   6      870.44      884.20      5.64 o 
  -4   1   6      969.65      975.76      5.94 o 
  -3   1   6      361.92      325.77      2.62 o 
  -2   1   6     2128.07     2287.22     11.13 o 
  -1   1   6     1453.14     1371.70      5.93 o 
   0   1   6     4649.06     4507.43     16.43 o 
   1   1   6     1582.49     1502.96      6.38 o 
   2   1   6     2137.80     2308.89      9.28 o 
   3   1   6      395.79      357.27      3.57 o 
   4   1   6     1007.23     1008.52      8.75 o 
   5   1   6      832.26      853.42      4.57 o 
   6   1   6       68.20       71.37      1.71 o 
   7   1   6        0.65        1.67      1.35 o 
   8   1   6      739.12      777.25      6.56 o 
   9   1   6       24.16       22.81      3.08 o 
  10   1   6       51.40       51.97      3.54 o 
 -10   2   6        0.18        1.75      2.50 o 
  -9   2   6       17.46       17.78      2.32 o 
  -8   2   6       87.51       83.81      2.32 o 
  -7   2   6      361.30      362.79      3.66 o 
  -6   2   6      298.08      283.75      2.97 o 
  -5   2   6       62.63       53.24      1.19 o 
  -4   2   6     1370.10     1464.68      7.09 o 
  -3   2   6      111.34      129.40      2.08 o 
  -2   2   6      714.21      777.72      3.32 o 
  -1   2   6      426.47      400.89      3.47 o 
   0   2   6       59.81       56.28      1.28 o 
   1   2   6      385.77      369.43      2.45 o 
   2   2   6      563.19      620.99      4.66 o 
   3   2   6      102.13      116.23      1.86 o 
   4   2   6     1339.24     1415.27      6.86 o 
   5   2   6       55.54       49.12      1.22 o 
   6   2   6      264.33      248.48      2.64 o 
   7   2   6      339.33      334.20      3.67 o 
   8   2   6       89.53       85.51      2.87 o 
   9   2   6       15.14       14.97      2.59 o 
  10   2   6        0.76        1.70      1.96 o 
 -10   3   6       14.87       13.73      2.55 o 
  -9   3   6       25.54       23.97      2.47 o 
  -8   3   6        5.47        8.66      1.87 o 
  -7   3   6       58.89       53.15      1.74 o 
  -6   3   6      304.96      290.28      3.26 o 
  -5   3   6     1109.37     1132.98      4.41 o 
  -4   3   6      158.30      154.54      1.96 o 
  -3   3   6     1066.88     1145.68      6.16 o 
  -2   3   6     2130.08     2177.44      8.84 o 
  -1   3   6     1096.99     1036.65      6.58 o 
   0   3   6     3407.48     3657.01     24.24 o 
   1   3   6     1018.32      979.54      4.31 o 
   2   3   6     2272.67     2315.95     10.86 o 
   3   3   6      984.23     1042.33      5.43 o 
   4   3   6      156.80      155.20      1.94 o 
   5   3   6     1076.23     1094.39      4.92 o 
   6   3   6      303.55      287.09      2.82 o 
   7   3   6       69.81       63.52      2.17 o 
   8   3   6        6.16        8.87      1.48 o 
   9   3   6       22.82       23.43      2.61 o 
  10   3   6       12.24        9.42      2.10 o 
  -9   4   6        2.99        1.50      1.89 o 
  -8   4   6       54.11       55.42      2.36 o 
  -7   4   6      324.31      331.31      3.73 o 
  -6   4   6       59.80       60.91      1.50 o 
  -5   4   6       43.66       44.93      1.13 o 
  -4   4   6      680.97      703.42      3.43 o 
  -3   4   6      678.25      727.30      6.19 o 
  -2   4   6     1235.04     1251.13      9.97 o 
  -1   4   6      589.00      588.63      4.47 o 
   0   4   6     3494.07     3723.68     22.02 o 
   1   4   6      607.95      620.81      4.75 o 
   2   4   6     1295.72     1329.49      6.95 o 
   3   4   6      608.70      648.12      4.45 o 
   4   4   6      624.73      640.85      5.36 o 
   5   4   6       47.14       50.40      1.67 o 
   6   4   6       65.44       64.45      1.52 o 
   7   4   6      297.86      295.14      3.96 o 
   8   4   6       46.32       46.33      2.01 o 
   9   4   6        2.29        1.76      2.10 o 
  -9   5   6       66.43       64.91      2.87 o 
  -8   5   6       24.30       31.51      2.27 o 
  -7   5   6       33.98       33.29      1.69 o 
  -6   5   6       16.44       17.62      1.09 o 
  -5   5   6       41.75       44.86      1.25 o 
  -4   5   6       54.86       58.83      1.16 o 
  -3   5   6      207.91      219.18      2.83 o 
  -2   5   6     1498.35     1574.04      9.64 o 
  -1   5   6     1406.38     1440.15      9.52 o 
   0   5   6      364.48      340.08      4.49 o 
   1   5   6     1349.97     1348.75     14.68 o 
   2   5   6     1488.73     1560.42      7.66 o 
   3   5   6      197.68      205.75      3.13 o 
   4   5   6       32.92       39.20      1.15 o 
   5   5   6       48.13       50.78      1.46 o 
   6   5   6       16.24       17.30      1.28 o 
   7   5   6       42.33       41.15      1.82 o 
   8   5   6       20.53       27.33      2.46 o 
   9   5   6       61.09       60.66      3.93 o 
  -9   6   6       15.85       15.23      1.91 o 
  -8   6   6       46.05       40.27      2.51 o 
  -7   6   6       56.28       50.03      1.69 o 
  -6   6   6      170.11      169.43      2.37 o 
  -5   6   6       64.82       66.77      1.30 o 
  -4   6   6       57.23       48.98      1.12 o 
  -3   6   6      496.74      492.18      2.82 o 
  -2   6   6      127.19      140.38      3.72 o 
  -1   6   6      211.34      196.12      3.61 o 
   0   6   6       25.43       20.72      1.54 o 
   1   6   6      178.60      184.36     10.84 o 
   2   6   6      103.55      105.39      2.29 o 
   3   6   6      559.70      556.71      3.17 o 
   4   6   6       63.72       56.54      1.31 o 
   5   6   6       64.59       66.47      1.66 o 
   6   6   6      160.09      152.67      2.49 o 
   7   6   6       60.28       53.03      2.29 o 
   8   6   6       48.85       44.23      2.69 o 
   9   6   6       18.15       16.19      2.31 o 
  -9   7   6       44.38       44.16      2.35 o 
  -8   7   6       78.36       80.47      2.82 o 
  -7   7   6       55.64       59.84      1.78 o 
  -6   7   6       49.24       51.40      1.59 o 
  -5   7   6      469.33      483.76      4.07 o 
  -4   7   6      844.24      832.53      4.00 o 
  -3   7   6       70.41       72.57      1.33 o 
  -2   7   6      917.66      930.64      8.22 o 
  -1   7   6      398.43      391.26      3.39 o 
   0   7   6     2003.84     2139.68     16.29 o 
   1   7   6      358.65      351.53      3.09 o 
   2   7   6      896.56      907.04      4.37 o 
   3   7   6       85.69       87.08      1.50 o 
   4   7   6      825.65      806.28      6.49 o 
   5   7   6      417.88      419.95      3.44 o 
   6   7   6       62.59       64.12      1.77 o 
   7   7   6       63.17       65.84      2.19 o 
   8   7   6       81.28       87.32      2.94 o 
   9   7   6       41.12       39.16      2.53 o 
  -8   8   6        0.74       -0.24      1.57 o 
  -7   8   6       71.09       65.37      2.23 o 
  -6   8   6       32.92       35.62      1.51 o 
  -5   8   6      259.62      261.97      2.91 o 
  -4   8   6      150.94      155.00      2.05 o 
  -3   8   6       98.00       96.63      1.94 o 
  -2   8   6      584.44      570.43      4.99 o 
  -1   8   6      120.14      120.34      1.90 o 
   0   8   6      415.51      390.05      3.23 o 
   1   8   6      147.29      151.58      2.23 o 
   2   8   6      675.92      668.95      3.70 o 
   3   8   6       98.83       99.36      1.57 o 
   4   8   6      145.67      145.87      2.00 o 
   5   8   6      265.86      264.49      2.84 o 
   6   8   6       19.07       19.46      1.50 o 
   7   8   6       69.38       64.02      2.84 o 
   8   8   6        1.12        1.03      1.89 o 
  -8   9   6        8.86       10.17      1.71 o 
  -7   9   6       15.79       13.02      1.63 o 
  -6   9   6       26.12       27.82      1.42 o 
  -5   9   6      241.82      252.81      2.89 o 
  -4   9   6       26.53       27.61      1.28 o 
  -3   9   6      788.82      759.06      4.70 o 
  -2   9   6       97.39       92.18      1.77 o 
  -1   9   6      704.36      729.57      5.17 o 
   0   9   6      288.60      273.06      2.93 o 
   1   9   6      649.12      665.66      4.23 o 
   2   9   6      120.29      112.53      1.96 o 
   3   9   6      732.79      682.82      3.90 o 
   4   9   6       37.84       38.86      1.38 o 
   5   9   6      271.34      277.71      2.86 o 
   6   9   6       19.85       20.70      1.55 o 
   7   9   6       14.18       11.42      1.87 o 
   8   9   6       10.20       12.48      1.66 o 
  -8  10   6        1.32        2.17      2.62 o 
  -7  10   6       74.67       80.86      2.33 o 
  -6  10   6      173.31      161.60      2.86 o 
  -5  10   6      454.21      482.51      3.71 o 
  -4  10   6      423.61      423.79      3.49 o 
  -3  10   6      288.86      286.13      2.97 o 
  -2  10   6       58.33       57.50      1.75 o 
  -1  10   6      551.60      537.42      4.52 o 
   0  10   6      681.58      677.20      5.18 o 
   1  10   6      551.24      540.27      4.00 o 
   2  10   6       58.23       57.33      1.72 o 
   3  10   6      332.32      325.07      3.37 o 
   4  10   6      437.00      431.79      5.03 o 
   5  10   6      473.38      489.51      4.18 o 
   6  10   6      177.19      168.08      3.02 o 
   7  10   6       66.61       70.16      2.34 o 
   8  10   6        0.77        0.42      1.31 o 
  -7  11   6       16.74       17.43      1.44 o 
  -6  11   6       47.40       40.82      1.68 o 
  -5  11   6       24.31       23.10      1.34 o 
  -4  11   6      148.75      160.21      2.73 o 
  -3  11   6       55.32       59.74      1.82 o 
  -2  11   6      212.72      227.35      3.10 o 
  -1  11   6     1981.52     2018.78      8.42 o 
   0  11   6      964.40      965.86      7.68 o 
   1  11   6     1906.73     1917.81      9.94 o 
   2  11   6      202.51      207.44      2.93 o 
   3  11   6       43.13       45.39      1.61 o 
   4  11   6      143.99      150.32      2.57 o 
   5  11   6       19.29       16.79      1.62 o 
   6  11   6       43.36       38.54      2.09 o 
   7  11   6       12.86       14.73      1.41 o 
  -6  12   6       19.78       20.48      1.33 o 
  -5  12   6       77.45       77.15      2.01 o 
  -4  12   6       18.37       20.70      1.49 o 
  -3  12   6       35.99       36.89      1.50 o 
  -2  12   6      298.39      286.14      3.44 o 
  -1  12   6        4.90        6.59      1.43 o 
   0  12   6       40.65       41.08      2.08 o 
   1  12   6       11.92       13.98      1.61 o 
   2  12   6      347.88      331.15      3.94 o 
   3  12   6       29.45       30.26      1.83 o 
   4  12   6       14.20       15.36      1.96 o 
   5  12   6       64.88       62.71      2.15 o 
   6  12   6       16.96       18.30      1.44 o 
  -6  13   6       16.78       16.71      1.97 o 
  -5  13   6       88.73       92.16      2.26 o 
  -4  13   6      135.16      137.93      2.51 o 
  -3  13   6      139.99      139.71      2.46 o 
  -2  13   6      212.33      209.62      3.14 o 
  -1  13   6        7.97        6.10      1.33 o 
   0  13   6       14.78       11.34      1.50 o 
   1  13   6       12.24       10.67      1.52 o 
   2  13   6      182.72      181.24      3.65 o 
   3  13   6      142.44      144.72      3.22 o 
   4  13   6      141.98      141.33      3.04 o 
   5  13   6      102.44       95.07      4.86 o 
   6  13   6       16.63       13.35      2.75 o 
  -5  14   6       27.02       26.10      1.63 o 
  -4  14   6       25.90       23.39      1.42 o 
  -3  14   6      166.30      168.37      2.76 o 
  -2  14   6       47.09       48.39      1.68 o 
  -1  14   6        7.84        9.13      1.21 o 
   0  14   6      126.01      121.43      2.36 o 
   1  14   6        8.65        9.23      1.56 o 
   2  14   6       44.60       43.88      2.30 o 
   3  14   6      158.59      156.98      3.04 o 
   4  14   6       28.59       26.98      1.60 o 
   5  14   6       29.30       26.22      2.54 o 
  -4  15   6        7.02       10.79      3.09 o 
  -3  15   6        2.85        2.68      0.87 o 
  -2  15   6       26.80       29.09      1.42 o 
  -1  15   6      142.13      151.45      2.48 o 
   0  15   6       30.70       29.76      1.58 o 
   1  15   6      149.37      157.03      3.04 o 
   2  15   6       29.12       33.17      2.16 o 
   3  15   6        4.64        6.19      1.37 o 
  -1  16   6       17.06       17.03      1.40 o 
   0  16   6       15.70       21.86      1.70 o 
   1  16   6       16.81       18.95      1.62 o 
   1   0   7      522.33      509.24      4.37 o 
   2   0   7      455.76      455.99      2.82 o 
   3   0   7       16.16       14.81      0.98 o 
   4   0   7      223.51      240.47      2.56 o 
   5   0   7       93.82       84.28      1.51 o 
   6   0   7       89.25       94.77      1.99 o 
   7   0   7     2393.52     2508.22     18.42 o 
   8   0   7        3.16        5.57      1.38 o 
   9   0   7      129.82      146.97      6.45 o 
  10   0   7       32.34       31.85      4.32 o 
  -9   1   7       16.50       21.96      3.09 o 
  -8   1   7      135.57      135.24      2.72 o 
  -7   1   7       42.72       47.22      1.60 o 
  -6   1   7      440.93      458.14      4.56 o 
  -5   1   7      109.77      113.13      1.83 o 
  -4   1   7       53.93       60.20      1.28 o 
  -3   1   7       65.47       56.78      1.43 o 
  -2   1   7     1402.28     1441.52      5.30 o 
  -1   1   7      118.11      106.01      1.45 o 
   0   1   7     1759.46     1832.67     14.78 o 
   1   1   7       84.44       74.91      1.22 o 
   2   1   7     1221.59     1263.99      4.54 o 
   3   1   7       59.04       49.49      1.42 o 
   4   1   7       49.17       54.52      1.16 o 
   5   1   7       89.20       93.41      1.55 o 
   6   1   7      495.44      522.23      4.74 o 
   7   1   7       51.18       56.48      1.85 o 
   8   1   7      130.83      127.87      2.84 o 
   9   1   7       13.48       18.16      2.65 o 
  -9   2   7       91.47       86.57      3.87 o 
  -8   2   7       90.73       91.40      2.53 o 
  -7   2   7       98.09      108.29      2.19 o 
  -6   2   7       59.57       66.63      1.42 o 
  -5   2   7       79.08       80.08      1.39 o 
  -4   2   7       66.46       68.97      1.30 o 
  -3   2   7      579.40      608.70      4.68 o 
  -2   2   7      305.11      297.87      2.19 o 
  -1   2   7      537.39      576.57      3.72 o 
   0   2   7     1066.77     1017.65      8.72 o 
   1   2   7      510.46      553.14      3.87 o 
   2   2   7      336.16      326.30      2.83 o 
   3   2   7      502.15      530.29      3.87 o 
   4   2   7      109.10      113.68      1.56 o 
   5   2   7       77.71       78.98      1.77 o 
   6   2   7       53.54       61.10      1.62 o 
   7   2   7      101.26      111.97      2.16 o 
   8   2   7       83.68       82.85      2.54 o 
   9   2   7       95.27       88.30      4.63 o 
  -9   3   7       33.67       37.97      2.57 o 
  -8   3   7      123.97      126.79      2.85 o 
  -7   3   7      172.45      170.77      2.84 o 
  -6   3   7      487.66      512.95      5.56 o 
  -5   3   7      414.80      423.45      4.47 o 
  -4   3   7      429.62      421.55      4.75 o 
  -3   3   7      636.42      638.68      6.00 o 
  -2   3   7      859.56      922.75      6.82 o 
  -1   3   7     1475.85     1618.62     11.61 o 
   0   3   7      796.05      733.80      8.61 o 
   1   3   7     1534.20     1685.94     13.72 o 
   2   3   7      847.37      895.78      5.64 o 
   3   3   7      667.74      683.48      4.94 o 
   4   3   7      390.21      384.07      3.18 o 
   5   3   7      383.32      394.79      2.92 o 
   6   3   7      506.24      531.28      4.95 o 
   7   3   7      161.02      161.49      2.91 o 
   8   3   7      116.55      117.99      3.53 o 
   9   3   7       37.27       35.38      2.47 o 
  -9   4   7       49.09       45.90      2.92 o 
  -8   4   7       96.01       91.22      2.94 o 
  -7   4   7       66.30       62.78      2.02 o 
  -6   4   7      185.67      182.49      2.31 o 
  -5   4   7      233.84      229.08      2.53 o 
  -4   4   7      127.34      117.98      1.49 o 
  -3   4   7      800.45      817.45      6.35 o 
  -2   4   7      445.04      458.89      3.97 o 
  -1   4   7     2850.39     2994.67     18.33 o 
   0   4   7     3307.98     3365.08     22.11 o 
   1   4   7     2814.54     2921.15     20.35 o 
   2   4   7      496.18      516.41      3.95 o 
   3   4   7      776.03      794.68      3.81 o 
   4   4   7      132.32      126.19      1.73 o 
   5   4   7      270.65      263.78      2.71 o 
   6   4   7      203.20      195.86      2.99 o 
   7   4   7       79.70       73.98      2.72 o 
   8   4   7       97.37       96.53      5.78 o 
   9   4   7       54.24       43.55      3.48 o 
  -9   5   7       23.54       22.79      2.02 o 
  -8   5   7      174.21      174.07      4.33 o 
  -7   5   7       52.04       51.66      1.88 o 
  -6   5   7       94.62       95.49      1.81 o 
  -5   5   7      137.58      136.65      1.85 o 
  -4   5   7       13.59       13.80      0.92 o 
  -3   5   7     1179.20     1197.73      4.96 o 
  -2   5   7      122.80      133.60      2.46 o 
  -1   5   7       23.22       28.95      1.82 o 
   0   5   7      214.13      238.30      4.33 o 
   1   5   7       30.94       30.29      1.56 o 
   2   5   7      193.06      212.22      2.61 o 
   3   5   7     1105.37     1130.08      7.34 o 
   4   5   7       14.66       14.27      1.08 o 
   5   5   7      146.69      144.75      2.20 o 
   6   5   7      110.40      110.81      2.22 o 
   7   5   7       53.05       51.14      2.26 o 
   8   5   7      177.86      175.59      4.41 o 
   9   5   7       27.17       31.49      2.53 o 
  -9   6   7       31.89       34.90      2.57 o 
  -8   6   7       56.09       63.31      2.66 o 
  -7   6   7       37.57       35.76      1.67 o 
  -6   6   7      334.64      351.38      3.03 o 
  -5   6   7      243.87      254.70      2.58 o 
  -4   6   7      127.44      135.14      1.82 o 
  -3   6   7      107.77      114.91      1.69 o 
  -2   6   7       30.94       37.90      1.13 o 
  -1   6   7     1112.73     1099.86      5.80 o 
   0   6   7     1465.60     1396.13     10.18 o 
   1   6   7     1087.53     1067.40      6.39 o 
   2   6   7       48.18       56.03      1.60 o 
   3   6   7      146.78      154.43      1.92 o 
   4   6   7      146.58      154.08      2.04 o 
   5   6   7      216.23      226.75      3.03 o 
   6   6   7      315.59      319.34      3.28 o 
   7   6   7       31.80       30.70      1.81 o 
   8   6   7       56.77       61.70      2.50 o 
   9   6   7       32.32       37.33      2.62 o 
  -8   7   7       54.24       47.96      2.35 o 
  -7   7   7      141.65      148.31      2.78 o 
  -6   7   7       46.43       47.80      1.62 o 
  -5   7   7      260.65      262.26      2.70 o 
  -4   7   7      103.58       95.35      1.63 o 
  -3   7   7      291.38      301.43      2.90 o 
  -2   7   7       73.38       72.14      1.60 o 
  -1   7   7      172.48      173.54      1.95 o 
   0   7   7     1347.43     1456.95      6.56 o 
   1   7   7      126.79      129.71      2.24 o 
   2   7   7       94.46       93.78      1.90 o 
   3   7   7      319.92      332.61      2.92 o 
   4   7   7      107.61       97.31      1.80 o 
   5   7   7      256.43      256.93      2.83 o 
   6   7   7       40.73       40.05      1.53 o 
   7   7   7      146.35      151.92      3.78 o 
   8   7   7       48.66       45.24      2.30 o 
  -8   8   7        1.87        2.10      1.80 o 
  -7   8   7       88.58       81.72      2.28 o 
  -6   8   7      170.61      178.53      2.66 o 
  -5   8   7       26.42       22.67      1.26 o 
  -4   8   7       27.38       30.55      1.50 o 
  -3   8   7       19.37       19.78      1.17 o 
  -2   8   7      505.72      509.72      3.56 o 
  -1   8   7      264.41      264.53      2.58 o 
   0   8   7      248.85      257.17      2.62 o 
   1   8   7      236.84      236.88      2.98 o 
   2   8   7      505.16      505.57      4.05 o 
   3   8   7       31.60       33.19      1.39 o 
   4   8   7       24.94       26.68      1.35 o 
   5   8   7       23.68       19.89      1.33 o 
   6   8   7      169.40      181.32      2.94 o 
   7   8   7       77.51       68.31      2.92 o 
   8   8   7        4.64        3.66      1.70 o 
  -8   9   7       28.84       29.45      2.33 o 
  -7   9   7       35.49       32.07      2.01 o 
  -6   9   7      222.37      223.29      3.49 o 
  -5   9   7      180.29      174.84      2.63 o 
  -4   9   7      349.15      362.15      3.54 o 
  -3   9   7      264.14      261.66      2.98 o 
  -2   9   7      254.96      266.46      2.89 o 
  -1   9   7      231.00      235.84      2.82 o 
   0   9   7      123.44      127.16      2.36 o 
   1   9   7      206.09      210.41      2.96 o 
   2   9   7      276.06      281.75      3.11 o 
   3   9   7      231.76      226.63      2.81 o 
   4   9   7      308.79      313.76      3.15 o 
   5   9   7      204.75      202.89      3.22 o 
   6   9   7      218.78      212.98      3.68 o 
   7   9   7       41.96       38.32      2.31 o 
   8   9   7       33.01       28.85      2.08 o 
  -7  10   7       25.78       24.85      1.78 o 
  -6  10   7      168.15      169.41      2.98 o 
  -5  10   7      162.59      168.80      2.53 o 
  -4  10   7      230.31      238.92      2.99 o 
  -3  10   7       22.85       23.44      1.43 o 
  -2  10   7      801.80      811.84      5.23 o 
  -1  10   7     1180.64     1145.51      6.19 o 
   0  10   7       33.14       37.32      1.84 o 
   1  10   7     1153.66     1106.98      6.52 o 
   2  10   7      871.79      872.87      5.55 o 
   3  10   7       11.43       13.44      1.42 o 
   4  10   7      218.82      224.09      3.15 o 
   5  10   7      166.94      172.54      3.18 o 
   6  10   7      157.08      157.03      3.13 o 
   7  10   7       25.19       22.28      1.87 o 
  -7  11   7       65.47       73.43      3.66 o 
  -6  11   7       68.40       68.45      2.01 o 
  -5  11   7       11.75       14.70      1.40 o 
  -4  11   7      118.97      124.07      2.55 o 
  -3  11   7       25.18       22.54      1.73 o 
  -2  11   7      639.74      651.65      4.52 o 
  -1  11   7      664.41      702.80      5.04 o 
   0  11   7        0.00        0.07      1.65 o 
   1  11   7      608.59      626.01      5.05 o 
   2  11   7      643.83      656.08      6.95 o 
   3  11   7       23.47       22.41      1.68 o 
   4  11   7      120.15      124.91      3.00 o 
   5  11   7       17.54       19.13      1.62 o 
   6  11   7       80.35       80.87      2.47 o 
   7  11   7       66.02       71.80      2.32 o 
  -6  12   7        3.92        3.80      1.26 o 
  -5  12   7       16.27       11.30      1.41 o 
  -4  12   7      105.08      105.93      2.66 o 
  -3  12   7       63.06       59.69      1.91 o 
  -2  12   7       85.15       90.42      2.20 o 
  -1  12   7      154.42      159.16      2.67 o 
   0  12   7      526.84      534.78      5.39 o 
   1  12   7      166.90      171.29      3.63 o 
   2  12   7       99.84      104.24      3.00 o 
   3  12   7       73.70       73.70      2.91 o 
   4  12   7      104.74      102.13      3.59 o 
   5  12   7       22.73       18.56      2.08 o 
   6  12   7        2.16        0.61      1.19 o 
  -5  13   7       25.09       31.37      1.44 o 
  -4  13   7      197.77      203.21      3.00 o 
  -3  13   7       89.56       92.10      2.17 o 
  -2  13   7       51.50       48.62      1.82 o 
  -1  13   7      457.06      452.73      4.36 o 
   0  13   7      131.09      126.91      2.72 o 
   1  13   7      490.81      491.70      5.04 o 
   2  13   7       52.98       47.70      2.51 o 
   3  13   7       99.87       98.58      3.04 o 
   4  13   7      194.69      199.54      3.81 o 
   5  13   7       19.50       25.38      1.99 o 
  -4  14   7      140.93      145.88      2.68 o 
  -3  14   7       42.84       41.10      1.62 o 
  -2  14   7       79.30       79.03      1.94 o 
  -1  14   7       86.69       89.77      2.05 o 
   0  14   7       63.36       56.27      1.75 o 
   1  14   7       98.86      101.80      2.51 o 
   2  14   7       82.23       86.31      3.14 o 
   3  14   7       42.82       42.21      2.43 o 
   4  14   7      134.94      142.40      2.91 o 
  -3  15   7        9.49        9.99      1.41 o 
  -2  15   7      158.62      159.63      2.60 o 
  -1  15   7       26.44       29.64      1.29 o 
   0  15   7      130.82      133.41      2.50 o 
   1  15   7       20.94       24.53      1.72 o 
   2  15   7      158.61      166.62      3.57 o 
   3  15   7        6.35        6.80      1.66 o 
   0   0   8     7458.12     7895.42     40.11 o 
   1   0   8       13.98       14.06      1.03 o 
   2   0   8      380.08      409.08      5.20 o 
   3   0   8      145.73      160.36      2.02 o 
   4   0   8      809.52      766.84      5.16 o 
   5   0   8       37.23       33.46      1.22 o 
   6   0   8      266.51      259.68      3.26 o 
   7   0   8      165.29      171.55      3.21 o 
   8   0   8       38.34       38.67      2.20 o 
   9   0   8        5.39        6.85      2.12 o 
  -9   1   8        5.50        4.76      2.00 o 
  -8   1   8      117.78      119.76      3.18 o 
  -7   1   8      154.07      162.12      2.67 o 
  -6   1   8      126.62      129.66      2.38 o 
  -5   1   8      827.04      836.27      6.91 o 
  -4   1   8       52.15       52.00      1.26 o 
  -3   1   8      742.42      709.24      3.94 o 
  -2   1   8      901.33      952.93      4.77 o 
  -1   1   8      167.56      154.45      3.97 o 
   0   1   8       37.64       39.50      1.66 o 
   1   1   8      185.82      168.76      2.41 o 
   2   1   8      861.08      903.81      5.98 o 
   3   1   8      802.35      780.88      3.90 o 
   4   1   8       57.87       56.91      1.27 o 
   5   1   8      790.81      799.45      5.47 o 
   6   1   8      104.63      105.27      2.06 o 
   7   1   8      154.14      158.67      2.85 o 
   8   1   8      118.96      118.26      3.85 o 
   9   1   8        5.88        7.11      1.84 o 
  -9   2   8       45.50       45.57      2.79 o 
  -8   2   8       55.23       52.67      2.39 o 
  -7   2   8       59.24       60.43      1.99 o 
  -6   2   8      357.34      353.61      3.16 o 
  -5   2   8        0.68        1.79      0.82 o 
  -4   2   8      203.18      200.31      2.17 o 
  -3   2   8      194.53      178.72      2.69 o 
  -2   2   8      110.92       99.18      1.69 o 
  -1   2   8     1392.74     1435.88      9.76 o 
   0   2   8      368.20      393.89      5.36 o 
   1   2   8     1390.80     1435.45     12.69 o 
   2   2   8      103.02       91.72      1.80 o 
   3   2   8      212.09      205.74      2.02 o 
   4   2   8      225.53      220.99      2.64 o 
   5   2   8        2.05        3.65      0.94 o 
   6   2   8      341.31      333.75      3.32 o 
   7   2   8       52.03       54.00      1.62 o 
   8   2   8       49.02       45.60      2.89 o 
   9   2   8       38.53       36.83      2.97 o 
  -9   3   8       18.82       18.43      1.81 o 
  -8   3   8      153.40      150.23      3.58 o 
  -7   3   8       94.65       95.51      2.40 o 
  -6   3   8      178.97      177.11      2.33 o 
  -5   3   8       92.16       88.27      1.36 o 
  -4   3   8      814.22      812.97      4.25 o 
  -3   3   8      101.65      101.77      1.61 o 
  -2   3   8     1474.17     1473.48     10.52 o 
  -1   3   8      246.15      254.57      2.83 o 
   0   3   8      612.91      622.85      9.66 o 
   1   3   8      258.12      268.52      4.64 o 
   2   3   8     1436.36     1425.86     10.56 o 
   3   3   8      114.27      115.77      1.53 o 
   4   3   8      808.62      803.66      5.22 o 
   5   3   8       99.80       98.62      1.75 o 
   6   3   8      149.64      146.03      2.14 o 
   7   3   8       95.66       95.82      2.20 o 
   8   3   8      148.98      149.72      5.01 o 
   9   3   8       20.69       17.78      2.13 o 
  -9   4   8       15.35       13.16      1.81 o 
  -8   4   8       24.27       24.44      1.98 o 
  -7   4   8      137.88      146.41      2.82 o 
  -6   4   8      130.56      123.14      1.92 o 
  -5   4   8      285.39      257.35      2.47 o 
  -4   4   8      118.98      115.85      1.98 o 
  -3   4   8      124.05      133.31      1.86 o 
  -2   4   8      194.50      210.90      2.84 o 
  -1   4   8       35.95       26.21      1.59 o 
   0   4   8     2828.98     2898.80     14.74 o 
   1   4   8       18.86       12.81      1.35 o 
   2   4   8      212.62      235.47      2.66 o 
   3   4   8      108.65      118.38      1.60 o 
   4   4   8      118.07      111.43      1.68 o 
   5   4   8      278.05      251.32      2.63 o 
   6   4   8      135.92      127.24      2.41 o 
   7   4   8      153.51      163.76      3.38 o 
   8   4   8       32.10       29.96      2.49 o 
   9   4   8       15.50        8.22      1.70 o 
  -9   5   8        1.03        0.70      1.22 o 
  -8   5   8       54.54       54.06      2.32 o 
  -7   5   8       52.51       50.97      1.79 o 
  -6   5   8       51.11       47.45      1.53 o 
  -5   5   8      263.10      258.52      2.83 o 
  -4   5   8        7.47       10.37      1.01 o 
  -3   5   8     1379.47     1411.80      7.55 o 
  -2   5   8      877.27      861.52      5.29 o 
  -1   5   8      725.17      725.91      6.15 o 
   0   5   8      271.87      333.55      3.18 o 
   1   5   8      811.02      807.89      8.48 o 
   2   5   8      842.66      827.36      7.17 o 
   3   5   8     1308.74     1332.57      8.64 o 
   4   5   8        5.26        6.42      1.04 o 
   5   5   8      287.01      285.72      2.99 o 
   6   5   8       52.91       47.65      1.79 o 
   7   5   8       49.79       50.37      2.04 o 
   8   5   8       57.61       54.11      2.50 o 
   9   5   8        1.80        0.14      1.62 o 
  -8   6   8      153.37      148.78      5.41 o 
  -7   6   8       24.93       24.13      1.85 o 
  -6   6   8      497.88      512.80      4.03 o 
  -5   6   8       22.83       26.13      1.35 o 
  -4   6   8      108.84      104.04      1.91 o 
  -3   6   8      250.59      239.67      2.40 o 
  -2   6   8      194.69      211.26      2.30 o 
  -1   6   8       10.78       11.04      1.00 o 
   0   6   8      831.93      817.58      4.72 o 
   1   6   8       14.49       13.80      1.02 o 
   2   6   8      190.86      205.07      2.54 o 
   3   6   8      247.54      238.65      2.42 o 
   4   6   8      143.14      136.90      1.93 o 
   5   6   8       17.46       18.98      1.23 o 
   6   6   8      492.56      504.46      4.78 o 
   7   6   8       20.39       17.71      2.03 o 
   8   6   8      140.51      139.38      5.75 o 
  -8   7   8       16.35       15.44      1.97 o 
  -7   7   8      142.17      144.32      3.09 o 
  -6   7   8      189.36      204.14      3.36 o 
  -5   7   8        8.31       10.81      1.23 o 
  -4   7   8       80.36       88.52      3.19 o 
  -3   7   8      229.62      217.82      3.05 o 
  -2   7   8      532.25      521.47      3.62 o 
  -1   7   8      874.23      836.17      4.63 o 
   0   7   8      291.72      264.33      2.60 o 
   1   7   8      873.70      841.74      4.97 o 
   2   7   8      470.98      463.23      3.86 o 
   3   7   8      228.67      212.92      2.61 o 
   4   7   8       74.79       83.84      3.53 o 
   5   7   8       11.57       13.76      1.25 o 
   6   7   8      181.90      198.98      3.05 o 
   7   7   8      132.45      129.57      4.15 o 
   8   7   8       15.09       16.78      1.71 o 
  -8   8   8       34.79       41.62      2.60 o 
  -7   8   8        0.54        0.46      1.31 o 
  -6   8   8      132.69      129.39      2.38 o 
  -5   8   8        8.82       10.53      1.26 o 
  -4   8   8       57.50       57.65      1.79 o 
  -3   8   8      381.42      379.37      3.39 o 
  -2   8   8      224.57      209.84      2.50 o 
  -1   8   8      294.29      290.64      3.38 o 
   0   8   8      450.38      470.94      3.67 o 
   1   8   8      299.93      292.06      3.17 o 
   2   8   8      244.55      233.67      3.22 o 
   3   8   8      379.94      371.80      3.80 o 
   4   8   8       54.34       55.58      1.57 o 
   5   8   8       16.68       15.56      1.44 o 
   6   8   8      140.47      133.53      2.69 o 
   7   8   8        2.24        2.40      1.66 o 
   8   8   8       35.28       43.32      2.22 o 
  -7   9   8       16.85       12.54      1.60 o 
  -6   9   8        6.78       10.01      1.43 o 
  -5   9   8      126.51      135.00      2.62 o 
  -4   9   8       67.94       80.01      3.90 o 
  -3   9   8      545.64      559.92      4.18 o 
  -2   9   8      209.21      213.11      2.70 o 
  -1   9   8      495.68      501.28      4.00 o 
   0   9   8       81.18       79.45      2.08 o 
   1   9   8      550.46      552.30      5.10 o 
   2   9   8      225.55      228.87      3.26 o 
   3   9   8      530.63      540.35      4.55 o 
   4   9   8       67.14       67.13      2.16 o 
   5   9   8      133.07      136.19      2.47 o 
   6   9   8        4.51        5.70      1.42 o 
   7   9   8       18.48       12.03      1.75 o 
  -7  10   8       12.27       13.99      1.63 o 
  -6  10   8       16.35       14.73      1.70 o 
  -5  10   8       48.31       45.42      1.96 o 
  -4  10   8      367.72      380.00      3.63 o 
  -3  10   8      162.36      162.66      2.65 o 
  -2  10   8       25.14       22.40      1.45 o 
  -1  10   8       51.00       47.33      1.82 o 
   0  10   8      667.79      661.06      5.50 o 
   1  10   8       56.90       52.91      1.98 o 
   2  10   8       29.99       26.96      1.67 o 
   3  10   8      177.45      176.17      3.17 o 
   4  10   8      374.61      366.72      4.77 o 
   5  10   8       48.54       45.46      1.96 o 
   6  10   8       15.32       14.90      1.53 o 
   7  10   8       13.08       15.19      1.62 o 
  -6  11   8       57.26       68.17      2.38 o 
  -5  11   8        5.81        6.58      1.25 o 
  -4  11   8      137.40      131.19      2.90 o 
  -3  11   8      109.22      102.00      2.30 o 
  -2  11   8      147.27      153.02      2.56 o 
  -1  11   8      666.16      686.67      5.14 o 
   0  11   8      150.41      163.61      3.28 o 
   1  11   8      717.17      731.26      5.86 o 
   2  11   8      160.38      165.68      3.07 o 
   3  11   8      140.75      139.62      3.08 o 
   4  11   8      147.01      141.78      3.04 o 
   5  11   8        9.60       10.21      1.56 o 
   6  11   8       56.55       64.73      2.19 o 
  -6  12   8       16.71       21.05      2.04 o 
  -5  12   8        2.77        3.77      1.20 o 
  -4  12   8       94.74       92.12      2.44 o 
  -3  12   8       11.05       12.60      1.44 o 
  -2  12   8      306.97      302.62      3.67 o 
  -1  12   8       58.53       62.70      1.94 o 
   0  12   8      169.57      167.39      2.81 o 
   1  12   8       55.57       61.47      2.28 o 
   2  12   8      313.96      313.94      4.18 o 
   3  12   8        8.79        7.76      1.53 o 
   4  12   8       99.71      100.10      3.01 o 
   5  12   8        5.43        3.34      1.76 o 
   6  12   8       16.35       17.79      1.62 o 
  -5  13   8       68.80       67.79      2.87 o 
  -4  13   8       27.34       29.06      1.39 o 
  -3  13   8        6.36        7.42      1.34 o 
  -2  13   8       15.23       15.85      1.36 o 
  -1  13   8      198.47      194.30      2.95 o 
   0  13   8        1.03       -0.27      1.28 o 
   1  13   8      204.02      207.97      4.07 o 
   2  13   8       24.67       22.98      1.78 o 
   3  13   8        5.58        4.78      1.53 o 
   4  13   8       28.71       29.22      1.89 o 
   5  13   8       71.23       68.88      2.37 o 
  -4  14   8       51.30       60.33      4.00 o 
  -3  14   8       13.09       14.29      1.27 o 
  -2  14   8      106.44      100.77      2.16 o 
  -1  14   8       31.81       36.22      1.48 o 
   0  14   8        0.20        0.15      1.19 o 
   1  14   8       39.71       42.99      1.65 o 
   2  14   8      107.29      104.28      2.57 o 
   3  14   8        9.00       10.97      1.67 o 
   4  14   8       49.39       53.24      2.96 o 
  -2  15   8       71.63       80.40      2.21 o 
  -1  15   8       22.80       21.49      1.30 o 
   0  15   8        0.03        0.44      0.90 o 
   1  15   8       23.50       25.71      1.46 o 
   2  15   8       77.45       83.14      2.65 o 
   1   0   9      660.78      659.03      6.49 o 
   2   0   9       39.27       42.14      1.22 o 
   3   0   9      420.47      423.52      2.67 o 
   4   0   9      198.43      189.61      2.15 o 
   5   0   9      914.02      913.62      5.71 o 
   6   0   9        4.95        6.27      1.25 o 
   7   0   9        8.63        7.61      1.28 o 
   8   0   9        2.99       -0.04      1.26 o 
   9   0   9       49.47       39.63      2.98 o 
  -9   1   9        0.17        1.50      1.60 o 
  -8   1   9      168.98      172.32      3.51 o 
  -7   1   9      253.48      267.87      4.56 o 
  -6   1   9      280.05      294.57      3.55 o 
  -5   1   9      108.39      103.95      1.89 o 
  -4   1   9      381.92      367.99      2.84 o 
  -3   1   9      443.51      420.48      3.53 o 
  -2   1   9     1637.83     1670.96      5.82 o 
  -1   1   9      704.28      760.92      8.37 o 
   0   1   9      306.02      321.92      4.91 o 
   1   1   9      635.33      688.35      9.74 o 
   2   1   9     1541.96     1562.70      9.39 o 
   3   1   9      477.73      451.01      2.85 o 
   4   1   9      371.14      360.13      2.86 o 
   5   1   9       95.01       89.81      1.75 o 
   6   1   9      267.48      282.32      3.15 o 
   7   1   9      234.16      242.99      3.13 o 
   8   1   9      169.71      176.04      3.85 o 
   9   1   9        0.36       -0.34      1.74 o 
  -9   2   9       13.33       11.85      1.97 o 
  -8   2   9       37.96       42.59      2.20 o 
  -7   2   9       91.89       95.25      2.52 o 
  -6   2   9      414.32      418.28      3.35 o 
  -5   2   9      114.69      112.22      1.78 o 
  -4   2   9      410.77      391.66      3.39 o 
  -3   2   9        9.49        8.80      0.81 o 
  -2   2   9      197.90      221.50      5.54 o 
  -1   2   9      489.85      541.79      4.86 o 
   0   2   9      228.75      225.81      2.88 o 
   1   2   9      451.50      500.38      7.17 o 
   2   2   9      193.55      237.33      8.08 o 
   3   2   9        5.80        6.20      0.79 o 
   4   2   9      327.55      312.40      2.35 o 
   5   2   9      110.03      111.70      1.82 o 
   6   2   9      404.46      410.82      4.29 o 
   7   2   9       88.10       88.96      2.18 o 
   8   2   9       39.36       46.83      2.46 o 
   9   2   9       12.50       11.06      1.72 o 
  -9   3   9        8.02        6.93      1.52 o 
  -8   3   9       11.06       11.39      1.48 o 
  -7   3   9      126.77      127.38      2.79 o 
  -6   3   9       14.73       16.37      1.28 o 
  -5   3   9      109.83      107.75      1.88 o 
  -4   3   9       79.20       67.93      1.66 o 
  -3   3   9      955.11      963.80      6.25 o 
  -2   3   9      532.73      524.30      5.03 o 
  -1   3   9       17.17       14.72      1.04 o 
   0   3   9      549.78      543.78      3.99 o 
   1   3   9       28.98       20.19      1.25 o 
   2   3   9      514.65      511.84      4.21 o 
   3   3   9      945.37      959.90      6.31 o 
   4   3   9       84.62       70.73      1.48 o 
   5   3   9       84.02       82.58      1.89 o 
   6   3   9       17.72       20.51      1.27 o 
   7   3   9      127.81      136.87      2.62 o 
   8   3   9       12.31       15.71      2.18 o 
   9   3   9        8.85        5.46      1.41 o 
  -9   4   9        1.08       -0.62      3.04 o 
  -8   4   9       12.01       12.39      1.49 o 
  -7   4   9        0.76        0.57      1.45 o 
  -6   4   9      562.50      574.30      4.72 o 
  -5   4   9       61.29       59.02      1.70 o 
  -4   4   9      190.45      183.30      2.72 o 
  -3   4   9      553.20      573.07      3.83 o 
  -2   4   9      327.92      317.68      3.05 o 
  -1   4   9       56.85       63.08      1.36 o 
   0   4   9     1137.51     1197.14      6.19 o 
   1   4   9       37.21       42.46      1.29 o 
   2   4   9      335.16      333.14      2.90 o 
   3   4   9      576.05      597.80      4.84 o 
   4   4   9      166.86      160.77      2.01 o 
   5   4   9       53.74       50.46      1.52 o 
   6   4   9      554.50      561.84      7.25 o 
   7   4   9        0.62        1.40      1.74 o 
   8   4   9       16.82       14.80      2.15 o 
   9   4   9        0.38       -0.29      1.57 o 
  -8   5   9        3.49        2.80      1.42 o 
  -7   5   9       87.64       93.94      2.82 o 
  -6   5   9      326.95      337.27      3.28 o 
  -5   5   9       50.17       52.47      1.85 o 
  -4   5   9       23.54       23.30      1.36 o 
  -3   5   9       31.22       31.63      1.17 o 
  -2   5   9       92.39       83.68      1.60 o 
  -1   5   9      147.45      151.10      2.13 o 
   0   5   9      129.74      146.08      2.08 o 
   1   5   9      153.80      156.35      2.15 o 
   2   5   9       78.05       72.50      1.63 o 
   3   5   9       26.32       29.56      1.25 o 
   4   5   9       24.65       22.65      1.19 o 
   5   5   9       50.65       51.44      1.69 o 
   6   5   9      301.40      311.97      3.80 o 
   7   5   9       91.32       93.02      3.26 o 
   8   5   9        4.10        2.81      1.58 o 
  -8   6   9       20.79       23.34      1.63 o 
  -7   6   9       10.72        9.26      1.52 o 
  -6   6   9      184.97      176.41      2.72 o 
  -5   6   9      275.95      276.22      3.43 o 
  -4   6   9      124.21      114.82      2.15 o 
  -3   6   9      168.91      162.76      2.22 o 
  -2   6   9       12.15        9.45      1.05 o 
  -1   6   9       86.92       70.04      1.65 o 
   0   6   9       25.04       32.63      1.27 o 
   1   6   9       71.88       63.32      3.09 o 
   2   6   9       13.30       11.31      1.19 o 
   3   6   9      155.89      150.00      2.50 o 
   4   6   9      113.78      103.16      1.91 o 
   5   6   9      283.66      282.58      3.06 o 
   6   6   9      189.41      176.63      2.77 o 
   7   6   9       13.03       10.49      1.84 o 
   8   6   9       22.46       22.09      1.68 o 
  -8   7   9       21.46       24.59      1.52 o 
  -7   7   9       11.63       15.04      1.54 o 
  -6   7   9      213.00      196.62      3.33 o 
  -5   7   9      178.14      172.06      2.60 o 
  -4   7   9        7.89        6.62      1.17 o 
  -3   7   9      132.68      136.93      2.37 o 
  -2   7   9      557.33      563.63      4.43 o 
  -1   7   9      150.16      146.20      2.14 o 
   0   7   9        1.87        1.76      1.01 o 
   1   7   9      111.61      110.04      2.40 o 
   2   7   9      535.41      558.08      5.39 o 
   3   7   9      153.68      159.53      2.48 o 
   4   7   9        6.68        6.05      1.19 o 
   5   7   9      151.13      142.26      2.67 o 
   6   7   9      202.04      180.37      3.42 o 
   7   7   9       10.93       12.75      1.72 o 
   8   7   9       20.79       20.23      1.64 o 
  -7   8   9        0.15       -0.25      1.75 o 
  -6   8   9       24.72       31.67      1.77 o 
  -5   8   9      226.11      204.53      3.00 o 
  -4   8   9      214.36      234.03      3.46 o 
  -3   8   9      112.23      106.63      1.98 o 
  -2   8   9       60.21       66.53      1.74 o 
  -1   8   9      134.21      124.71      2.39 o 
   0   8   9      123.64      132.27      2.20 o 
   1   8   9      127.50      120.02      2.57 o 
   2   8   9       62.73       66.15      1.92 o 
   3   8   9      116.09      112.59      2.38 o 
   4   8   9      200.92      216.96      2.86 o 
   5   8   9      222.00      194.29      2.97 o 
   6   8   9       22.85       25.23      1.65 o 
   7   8   9        0.20        0.44      1.36 o 
  -7   9   9        4.95        4.61      1.79 o 
  -6   9   9       81.30       87.84      2.63 o 
  -5   9   9      137.52      135.82      2.82 o 
  -4   9   9       46.52       46.98      1.67 o 
  -3   9   9      187.86      197.13      2.71 o 
  -2   9   9       77.86       72.85      1.88 o 
  -1   9   9      645.86      688.70      5.11 o 
   0   9   9       80.36       67.96      1.88 o 
   1   9   9      620.34      651.34      6.58 o 
   2   9   9       82.00       77.62      2.22 o 
   3   9   9      161.70      181.52      6.31 o 
   4   9   9       47.36       45.11      1.80 o 
   5   9   9      124.30      117.42      2.40 o 
   6   9   9       81.14       84.26      2.25 o 
   7   9   9        2.55        2.74      1.24 o 
  -6  10   9       72.01       76.91      2.38 o 
  -5  10   9       27.88       28.02      1.78 o 
  -4  10   9      350.54      355.42      3.91 o 
  -3  10   9      359.38      404.75      4.02 o 
  -2  10   9        4.87        3.06      1.30 o 
  -1  10   9       51.50       51.21      1.90 o 
   0  10   9      225.50      228.50      3.44 o 
   1  10   9       32.58       30.89      1.94 o 
   2  10   9        3.83        3.32      1.50 o 
   3  10   9      369.87      408.84      4.53 o 
   4  10   9      337.62      334.68      4.44 o 
   5  10   9       28.18       30.21      1.73 o 
   6  10   9       75.72       78.38      1.96 o 
  -6  11   9       84.65       87.63      2.45 o 
  -5  11   9       11.74       10.29      1.45 o 
  -4  11   9       31.67       29.84      1.74 o 
  -3  11   9      165.11      175.53      2.60 o 
  -2  11   9      732.10      753.87      5.64 o 
  -1  11   9      234.04      219.68      3.07 o 
   0  11   9        5.53        6.53      1.52 o 
   1  11   9      238.96      229.20      4.07 o 
   2  11   9      722.98      745.57      8.06 o 
   3  11   9      161.20      168.38      3.01 o 
   4  11   9       32.28       30.18      1.95 o 
   5  11   9       12.66       12.29      1.41 o 
   6  11   9       75.76       72.20      2.57 o 
  -5  12   9       57.47       52.50      2.50 o 
  -4  12   9       19.59       19.29      1.49 o 
  -3  12   9      104.30      100.51      2.26 o 
  -2  12   9      186.95      186.20      3.13 o 
  -1  12   9       75.34       76.97      2.02 o 
   0  12   9      107.45      114.71      2.30 o 
   1  12   9       59.93       58.84      2.21 o 
   2  12   9      189.05      184.14      3.25 o 
   3  12   9      111.25      112.44      2.80 o 
   4  12   9       31.12       29.60      1.87 o 
   5  12   9       54.46       48.63      2.38 o 
  -4  13   9       20.66       20.24      1.24 o 
  -3  13   9       28.85       28.27      1.56 o 
  -2  13   9        5.75        7.28      1.21 o 
  -1  13   9      247.79      259.63      2.78 o 
   0  13   9        0.86        2.65      1.19 o 
   1  13   9      258.61      274.80      3.97 o 
   2  13   9        5.37        6.74      1.33 o 
   3  13   9       36.95       40.58      2.41 o 
   4  13   9       18.50       17.70      1.80 o 
  -3  14   9       40.08       41.62      1.80 o 
  -2  14   9       27.50       23.22      1.35 o 
  -1  14   9        5.48        5.94      1.26 o 
   0  14   9       81.10       73.25      1.88 o 
   1  14   9        5.27        4.34      1.06 o 
   2  14   9       27.48       19.96      1.44 o 
   3  14   9       37.47       39.67      1.92 o 
   0   0  10       32.51       31.10      1.90 o 
   1   0  10        0.34        3.40      0.91 o 
   2   0  10        0.01        1.47      0.81 o 
   3   0  10       20.19       22.62      1.10 o 
   4   0  10     1051.28     1071.93      5.76 o 
   5   0  10     1253.16     1272.35      9.56 o 
   6   0  10      449.56      445.31      5.82 o 
   7   0  10        0.94        0.19      1.34 o 
   8   0  10        0.19       -0.02      1.38 o 
  -8   1  10       19.03       17.78      1.55 o 
  -7   1  10       80.92       75.49      2.58 o 
  -6   1  10       16.92       16.39      1.29 o 
  -5   1  10      148.58      151.86      2.25 o 
  -4   1  10      224.05      208.06      2.43 o 
  -3   1  10      243.87      254.18      2.75 o 
  -2   1  10      286.30      276.43      3.13 o 
  -1   1  10       21.91       24.92      1.23 o 
   0   1  10      285.14      290.00      2.77 o 
   1   1  10       35.35       36.96      1.38 o 
   2   1  10      259.72      251.28      2.36 o 
   3   1  10      247.03      256.91      2.37 o 
   4   1  10      199.40      183.69      2.37 o 
   5   1  10      125.45      128.22      2.17 o 
   6   1  10       18.40       18.10      1.53 o 
   7   1  10       70.64       62.33      2.34 o 
   8   1  10       22.78       23.68      1.73 o 
  -8   2  10        6.27        6.20      1.25 o 
  -7   2  10       45.41       45.06      1.98 o 
  -6   2  10       71.81       74.98      2.06 o 
  -5   2  10      133.37      145.38      2.49 o 
  -4   2  10      281.37      261.46      2.92 o 
  -3   2  10      146.39      152.25      2.71 o 
  -2   2  10      300.12      303.34      3.39 o 
  -1   2  10      230.21      208.09      2.48 o 
   0   2  10      998.57      967.97      8.85 o 
   1   2  10      236.71      214.26      2.85 o 
   2   2  10      346.02      348.30      2.85 o 
   3   2  10      113.76      115.90      1.91 o 
   4   2  10      303.89      285.06      2.74 o 
   5   2  10      133.55      142.92      2.21 o 
   6   2  10       76.90       83.46      2.16 o 
   7   2  10       41.83       42.19      2.01 o 
   8   2  10        7.68        7.32      1.71 o 
  -8   3  10       71.90       75.93      2.87 o 
  -7   3  10       53.98       58.78      2.46 o 
  -6   3  10      180.05      173.44      3.00 o 
  -5   3  10        0.40        1.80      1.14 o 
  -4   3  10       86.71       94.84      2.00 o 
  -3   3  10      111.55      100.67      2.10 o 
  -2   3  10       22.05       21.66      1.20 o 
  -1   3  10      148.95      140.44      2.35 o 
   0   3  10       47.20       50.47      1.47 o 
   1   3  10      155.70      142.86      2.70 o 
   2   3  10       30.62       28.42      1.18 o 
   3   3  10       96.50       92.12      1.71 o 
   4   3  10       92.50      101.30      1.91 o 
   5   3  10        1.36        2.21      1.12 o 
   6   3  10      180.74      176.05      2.73 o 
   7   3  10       56.65       62.16      2.69 o 
   8   3  10       75.37       75.04      2.46 o 
  -8   4  10       11.43       12.52      1.49 o 
  -7   4  10       57.93       52.46      2.14 o 
  -6   4  10        2.25        2.77      1.36 o 
  -5   4  10      204.20      185.43      2.75 o 
  -4   4  10      312.25      307.66      3.79 o 
  -3   4  10      829.87      848.55      7.30 o 
  -2   4  10       96.13      110.70      2.02 o 
  -1   4  10      367.74      378.87      3.93 o 
   0   4  10      441.52      471.44      5.27 o 
   1   4  10      414.72      428.59      3.87 o 
   2   4  10       80.43       98.35      1.88 o 
   3   4  10      853.92      870.45      4.91 o 
   4   4  10      312.75      306.57      2.92 o 
   5   4  10      222.93      208.35      3.49 o 
   6   4  10        2.82        2.80      1.22 o 
   7   4  10       65.53       58.89      2.80 o 
   8   4  10       11.09       10.32      1.65 o 
  -8   5  10       19.44       15.54      1.45 o 
  -7   5  10        9.56       10.22      1.65 o 
  -6   5  10       31.32       35.40      1.61 o 
  -5   5  10      338.66      356.36      3.84 o 
  -4   5  10      159.75      141.31      2.76 o 
  -3   5  10      112.08      103.23      1.98 o 
  -2   5  10      424.17      433.92      3.19 o 
  -1   5  10      333.42      318.78      3.13 o 
   0   5  10      131.78      128.07      2.36 o 
   1   5  10      287.86      272.56      3.07 o 
   2   5  10      440.75      455.94      3.79 o 
   3   5  10       97.88       87.57      1.85 o 
   4   5  10      173.13      154.16      2.25 o 
   5   5  10      337.29      359.12      3.72 o 
   6   5  10       32.52       32.52      1.61 o 
   7   5  10       10.88       10.24      1.86 o 
   8   5  10       23.65       20.17      1.92 o 
  -8   6  10       51.32       51.67      2.60 o 
  -7   6  10        4.39        5.32      1.39 o 
  -6   6  10        0.78        0.43      1.34 o 
  -5   6  10      139.77      131.14      2.56 o 
  -4   6  10      191.33      181.46      2.69 o 
  -3   6  10      247.36      259.79      2.80 o 
  -2   6  10      447.46      433.97      3.44 o 
  -1   6  10      219.57      213.81      2.71 o 
   0   6  10      300.44      301.40      3.23 o 
   1   6  10      222.31      218.83      2.85 o 
   2   6  10      458.82      447.46      3.67 o 
   3   6  10      223.82      234.39      3.11 o 
   4   6  10      190.80      169.89      2.43 o 
   5   6  10      140.94      126.42      2.43 o 
   6   6  10        0.37        1.88      1.50 o 
   7   6  10        4.30        7.11      1.65 o 
   8   6  10       51.53       47.64      2.30 o 
  -7   7  10       71.53       70.39      2.08 o 
  -6   7  10      138.12      145.13      2.80 o 
  -5   7  10        6.10        6.36      1.17 o 
  -4   7  10       35.57       27.29      1.49 o 
  -3   7  10       18.19       20.64      1.43 o 
  -2   7  10      564.22      588.07      4.21 o 
  -1   7  10       86.31       89.76      2.04 o 
   0   7  10        0.12        2.27      1.19 o 
   1   7  10       64.75       71.41      1.91 o 
   2   7  10      570.22      598.77      5.01 o 
   3   7  10       27.49       31.21      1.55 o 
   4   7  10       34.67       27.49      1.57 o 
   5   7  10        4.19        3.63      1.20 o 
   6   7  10      139.04      140.23      3.00 o 
   7   7  10       75.20       72.47      2.30 o 
  -7   8  10       15.47       14.62      1.55 o 
  -6   8  10       95.79      102.19      2.57 o 
  -5   8  10       50.13       54.74      1.89 o 
  -4   8  10       49.85       38.00      1.85 o 
  -3   8  10      261.74      263.78      3.03 o 
  -2   8  10       34.04       34.23      1.44 o 
  -1   8  10      375.05      368.01      3.39 o 
   0   8  10       79.55       75.07      2.21 o 
   1   8  10      434.91      435.76      4.29 o 
   2   8  10       34.78       34.59      1.66 o 
   3   8  10      248.22      256.54      3.84 o 
   4   8  10       48.46       37.61      1.83 o 
   5   8  10       67.94       69.21      2.13 o 
   6   8  10       83.11       86.70      2.27 o 
   7   8  10       18.66       16.08      1.39 o 
  -6   9  10       28.28       30.42      1.75 o 
  -5   9  10      126.06      136.69      3.12 o 
  -4   9  10      233.36      250.47      3.86 o 
  -3   9  10      200.19      201.73      2.88 o 
  -2   9  10      203.38      212.36      2.87 o 
  -1   9  10       16.89       17.39      1.36 o 
   0   9  10      180.83      162.72      3.11 o 
   1   9  10       14.43       13.57      1.51 o 
   2   9  10      240.88      257.67      3.75 o 
   3   9  10      194.25      198.28      3.38 o 
   4   9  10      241.50      249.16      3.70 o 
   5   9  10      115.28      124.39      2.85 o 
   6   9  10       30.24       30.99      1.54 o 
  -6  10  10       56.86       60.50      1.92 o 
  -5  10  10      100.81       96.13      2.52 o 
  -4  10  10       84.92       83.73      2.24 o 
  -3  10  10      156.97      165.70      2.57 o 
  -2  10  10       39.31       36.92      1.56 o 
  -1  10  10      100.66       93.66      2.10 o 
   0  10  10       42.00       39.05      1.96 o 
   1  10  10      117.86      113.42      2.67 o 
   2  10  10       40.69       35.77      1.92 o 
   3  10  10      140.24      144.00      2.87 o 
   4  10  10      100.42       96.53      2.42 o 
   5  10  10      101.25       89.60      2.55 o 
   6  10  10       60.25       63.84      2.53 o 
  -5  11  10       49.48       51.28      1.73 o 
  -4  11  10      164.63      174.41      2.75 o 
  -3  11  10       16.62       20.38      1.32 o 
  -2  11  10      114.02      114.64      2.45 o 
  -1  11  10      118.05      119.52      2.72 o 
   0  11  10       44.26       48.31      2.28 o 
   1  11  10      112.11      112.89      2.75 o 
   2  11  10      116.32      114.28      2.79 o 
   3  11  10       21.96       23.80      1.58 o 
   4  11  10      183.07      191.85      3.40 o 
   5  11  10       58.16       58.49      1.93 o 
  -4  12  10      131.44      135.49      2.49 o 
  -3  12  10       86.07       81.92      1.93 o 
  -2  12  10       15.01       16.81      1.42 o 
  -1  12  10       44.91       46.70      2.03 o 
   0  12  10        8.94        9.18      1.20 o 
   1  12  10       44.48       43.85      1.75 o 
   2  12  10       12.37       11.84      1.39 o 
   3  12  10       80.90       74.38      1.94 o 
   4  12  10      135.18      137.67      3.16 o 
  -3  13  10        7.33        9.25      1.41 o 
  -2  13  10      134.21      135.02      2.55 o 
  -1  13  10       55.55       53.38      1.74 o 
   0  13  10      187.80      173.16      2.36 o 
   1  13  10       53.01       48.49      1.57 o 
   2  13  10      120.03      117.56      2.69 o 
   3  13  10       11.38       14.27      1.68 o 
  -1  14  10       80.69       84.67      2.35 o 
   0  14  10       50.03       43.01      1.58 o 
   1  14  10       81.94       82.78      2.28 o 
   1   0  11        1.66        2.35      1.05 o 
   2   0  11     2156.04     2155.08     11.06 o 
   3   0  11        5.42        3.98      0.99 o 
   4   0  11      161.94      154.86      2.61 o 
   5   0  11       30.40       25.15      1.45 o 
   6   0  11        0.33        1.12      1.41 o 
   7   0  11      166.39      168.08      3.80 o 
   8   0  11        1.03        0.99      1.35 o 
  -8   1  11       34.82       32.23      5.27 o 
  -7   1  11       28.00       32.73      2.62 o 
  -6   1  11        5.90        7.27      1.78 o 
  -5   1  11      610.76      625.93      4.91 o 
  -4   1  11      127.45      121.19      2.70 o 
  -3   1  11      161.00      163.42      3.00 o 
  -2   1  11      646.63      625.61      4.82 o 
  -1   1  11     1214.89     1206.67      6.18 o 
   0   1  11      114.26      110.13      2.10 o 
   1   1  11     1141.79     1138.53      7.19 o 
   2   1  11      644.13      627.22      4.34 o 
   3   1  11      133.47      133.02      2.03 o 
   4   1  11      105.37      101.64      2.19 o 
   5   1  11      609.09      614.21      4.80 o 
   6   1  11        9.41       10.79      1.44 o 
   7   1  11       26.00       29.58      1.66 o 
   8   1  11       35.26       28.62      2.94 o 
  -8   2  11        0.67        0.61      1.48 o 
  -7   2  11       34.74       32.00      2.24 o 
  -6   2  11      198.46      194.29      3.23 o 
  -5   2  11       81.19       78.54      2.06 o 
  -4   2  11      172.09      171.91      3.11 o 
  -3   2  11      228.41      223.60      3.41 o 
  -2   2  11       13.54       13.74      1.26 o 
  -1   2  11       52.82       50.11      1.66 o 
   0   2  11      177.68      174.51      2.41 o 
   1   2  11       36.91       35.01      1.50 o 
   2   2  11        8.87       10.18      1.10 o 
   3   2  11      209.83      203.65      2.82 o 
   4   2  11      198.67      195.81      2.56 o 
   5   2  11       99.48       95.33      2.41 o 
   6   2  11      191.91      188.95      2.88 o 
   7   2  11       30.19       28.11      1.72 o 
   8   2  11        1.25        0.19      1.35 o 
  -8   3  11       31.26       32.98      2.19 o 
  -7   3  11       97.78       88.69      2.81 o 
  -6   3  11      238.46      237.98      4.08 o 
  -5   3  11       28.59       28.88      1.77 o 
  -4   3  11      107.75      113.09      2.51 o 
  -3   3  11       81.77       83.46      2.10 o 
  -2   3  11       52.35       49.49      1.70 o 
  -1   3  11       21.40       21.45      1.54 o 
   0   3  11      219.80      218.98      2.82 o 
   1   3  11       13.22       12.49      1.20 o 
   2   3  11       54.77       51.31      1.45 o 
   3   3  11       80.94       83.10      1.99 o 
   4   3  11       93.12       93.00      2.12 o 
   5   3  11       29.77       29.99      1.76 o 
   6   3  11      241.06      235.27      3.55 o 
   7   3  11      109.49       97.38      2.54 o 
   8   3  11       31.53       29.47      1.89 o 
  -8   4  11       17.06       12.37      1.79 o 
  -7   4  11      111.27      113.82      2.75 o 
  -6   4  11       78.49       80.67      2.53 o 
  -5   4  11       21.80       18.66      1.45 o 
  -4   4  11       66.11       71.02      2.06 o 
  -3   4  11      109.15      105.21      2.18 o 
  -2   4  11        5.65        3.12      1.17 o 
  -1   4  11       84.84       91.46      1.84 o 
   0   4  11      161.87      159.39      2.50 o 
   1   4  11      110.81      120.73      2.57 o 
   2   4  11        0.91        0.70      1.17 o 
   3   4  11      107.38      104.12      2.44 o 
   4   4  11       77.45       82.46      1.95 o 
   5   4  11       16.63       11.04      1.41 o 
   6   4  11       78.45       77.53      2.39 o 
   7   4  11      109.85      106.30      2.81 o 
   8   4  11       14.89        8.41      1.94 o 
  -7   5  11        7.70        7.13      1.44 o 
  -6   5  11        5.65        4.66      1.29 o 
  -5   5  11      196.49      196.65      3.40 o 
  -4   5  11       65.46       69.23      1.90 o 
  -3   5  11       19.02       19.21      1.41 o 
  -2   5  11      165.26      151.42      2.31 o 
  -1   5  11       70.65       67.52      1.79 o 
   0   5  11      347.40      360.35      3.85 o 
   1   5  11       46.44       45.84      1.68 o 
   2   5  11      191.61      170.94      2.61 o 
   3   5  11       15.55       14.45      1.42 o 
   4   5  11       58.87       61.23      1.85 o 
   5   5  11      191.26      187.39      2.95 o 
   6   5  11        3.95        2.70      1.39 o 
   7   5  11        6.88        5.77      1.62 o 
  -7   6  11       11.07       11.51      1.40 o 
  -6   6  11        8.40        6.50      1.24 o 
  -5   6  11       17.07       16.52      1.41 o 
  -4   6  11      155.67      150.31      2.57 o 
  -3   6  11       16.52       15.62      1.20 o 
  -2   6  11      205.12      197.60      2.76 o 
  -1   6  11      162.23      169.75      2.66 o 
   0   6  11        6.19        5.49      1.29 o 
   1   6  11      135.23      141.24      2.62 o 
   2   6  11      242.20      239.21      3.04 o 
   3   6  11       10.77        8.39      1.26 o 
   4   6  11      157.71      154.04      3.04 o 
   5   6  11       23.69       24.16      1.70 o 
   6   6  11       13.96       11.37      1.47 o 
   7   6  11        9.17        7.53      1.46 o 
  -7   7  11       34.35       44.81      2.00 o 
  -6   7  11      141.01      155.73      2.69 o 
  -5   7  11      100.48       98.75      2.17 o 
  -4   7  11      164.68      158.14      2.52 o 
  -3   7  11      325.02      294.99      3.22 o 
  -2   7  11      249.59      239.76      2.92 o 
  -1   7  11      381.53      377.59      4.22 o 
   0   7  11        4.74        4.71      1.07 o 
   1   7  11      411.17      423.54      4.26 o 
   2   7  11      217.65      207.76      3.01 o 
   3   7  11      295.41      270.44      3.57 o 
   4   7  11      132.97      121.03      2.46 o 
   5   7  11      100.65       99.06      2.50 o 
   6   7  11      132.67      144.34      3.49 o 
   7   7  11       35.76       41.61      1.94 o 
  -6   8  11       12.45       10.86      1.34 o 
  -5   8  11        7.30        8.20      1.41 o 
  -4   8  11      171.11      171.88      2.85 o 
  -3   8  11       23.36       21.90      1.36 o 
  -2   8  11      407.51      404.00      4.53 o 
  -1   8  11       11.08       15.38      1.50 o 
   0   8  11      264.12      267.62      3.65 o 
   1   8  11       21.45       24.14      1.81 o 
   2   8  11      409.42      401.26      4.30 o 
   3   8  11       15.67       14.47      1.45 o 
   4   8  11      199.46      197.93      3.12 o 
   5   8  11        9.07       10.37      1.41 o 
   6   8  11       10.99       10.69      1.44 o 
  -6   9  11       67.87       67.96      2.25 o 
  -5   9  11       78.01       75.41      2.03 o 
  -4   9  11      103.69      107.27      2.34 o 
  -3   9  11       25.96       24.73      1.46 o 
  -2   9  11       23.26       24.50      1.62 o 
  -1   9  11       88.72       98.92      2.19 o 
   0   9  11      124.80      124.99      2.66 o 
   1   9  11       91.01      105.56      2.36 o 
   2   9  11       19.50       21.42      1.71 o 
   3   9  11       33.27       32.40      1.82 o 
   4   9  11      108.71      109.92      2.39 o 
   5   9  11       85.54       82.93      2.28 o 
   6   9  11       65.80       63.70      2.58 o 
  -5  10  11       36.81       37.27      1.63 o 
  -4  10  11        7.87        8.68      1.27 o 
  -3  10  11       13.77       14.67      1.34 o 
  -2  10  11      213.21      224.19      3.18 o 
  -1  10  11      254.35      255.30      3.16 o 
   0  10  11       30.46       29.70      1.76 o 
   1  10  11      244.32      244.87      3.73 o 
   2  10  11      183.05      189.51      3.16 o 
   3  10  11        9.07        7.76      1.32 o 
   4  10  11        9.41        9.55      1.21 o 
   5  10  11       29.22       29.70      1.51 o 
  -4  11  11       61.56       56.63      1.80 o 
  -3  11  11      139.61      143.14      2.56 o 
  -2  11  11       94.04       98.01      2.27 o 
  -1  11  11       46.30       46.55      2.01 o 
   0  11  11        1.04        1.36      1.14 o 
   1  11  11       37.96       37.38      1.81 o 
   2  11  11       94.95       96.75      2.46 o 
   3  11  11      148.53      155.71      2.63 o 
   4  11  11       60.48       50.35      2.44 o 
  -3  12  11       38.38       42.73      2.02 o 
  -2  12  11       19.62       18.04      1.45 o 
  -1  12  11        8.23        8.23      1.22 o 
   0  12  11       68.82       70.63      1.86 o 
   1  12  11       13.38       13.17      1.14 o 
   2  12  11       16.70       14.36      1.35 o 
   3  12  11       39.59       44.55      1.64 o 
  -2  13  11        4.41        4.10      1.25 o 
  -1  13  11       32.00       35.75      1.50 o 
   0  13  11       20.90       21.55      1.14 o 
   1  13  11       33.26       36.60      1.51 o 
   2  13  11        5.65        4.18      1.38 o 
   0   0  12       21.64       25.39      2.38 o 
   1   0  12     1109.57     1091.89      6.17 o 
   2   0  12     2084.79     2168.21     10.96 o 
   3   0  12      858.44      881.00      5.68 o 
   4   0  12        0.50        2.00      1.42 o 
   5   0  12       73.05       64.52      2.25 o 
   6   0  12       17.74       12.07      1.82 o 
   7   0  12        7.07        7.63      1.65 o 
  -7   1  12      118.48      109.91      3.02 o 
  -6   1  12       90.03       85.02      3.08 o 
  -5   1  12      194.49      187.13      3.54 o 
  -4   1  12       72.74       70.42      2.28 o 
  -3   1  12       21.85       20.56      1.57 o 
  -2   1  12      195.77      194.55      2.90 o 
  -1   1  12      435.44      446.23      4.37 o 
   0   1  12     1777.14     1842.87      8.45 o 
   1   1  12      461.33      478.00      3.94 o 
   2   1  12      203.51      200.91      2.92 o 
   3   1  12       24.11       24.60      1.36 o 
   4   1  12       50.30       49.17      2.24 o 
   5   1  12      187.26      181.22      3.22 o 
   6   1  12       92.85       87.64      2.75 o 
   7   1  12      108.83      100.82      2.62 o 
  -7   2  12        1.49        0.81      1.55 o 
  -6   2  12       32.30       35.87      2.14 o 
  -5   2  12       81.39       81.45      2.59 o 
  -4   2  12       28.79       31.69      2.18 o 
  -3   2  12      536.40      517.99      5.21 o 
  -2   2  12       68.33       67.20      2.13 o 
  -1   2  12       57.32       55.42      1.83 o 
   0   2  12      615.79      646.98      5.13 o 
   1   2  12       59.00       59.46      1.79 o 
   2   2  12       83.95       89.30      2.22 o 
   3   2  12      556.25      542.28      4.13 o 
   4   2  12       29.78       30.61      1.53 o 
   5   2  12       92.63       91.93      3.10 o 
   6   2  12       25.34       28.06      2.08 o 
   7   2  12        0.94        1.99      1.40 o 
  -7   3  12       52.25       44.21      1.95 o 
  -6   3  12       67.31       69.20      2.73 o 
  -5   3  12      147.79      154.18      3.82 o 
  -4   3  12      131.52      121.90      2.61 o 
  -3   3  12      127.81      130.45      2.81 o 
  -2   3  12       64.73       64.51      2.08 o 
  -1   3  12      275.38      264.49      3.45 o 
   0   3  12      500.36      519.64      4.60 o 
   1   3  12      278.91      271.84      3.01 o 
   2   3  12       52.80       53.42      1.67 o 
   3   3  12      116.12      118.05      2.34 o 
   4   3  12      121.79      112.15      2.41 o 
   5   3  12      176.26      181.61      3.05 o 
   6   3  12       68.03       74.84      2.25 o 
   7   3  12       54.03       48.99      1.99 o 
  -7   4  12        3.17        4.47      1.13 o 
  -6   4  12       88.69       86.71      2.36 o 
  -5   4  12      133.44      140.38      2.86 o 
  -4   4  12       17.08       15.06      1.42 o 
  -3   4  12       93.47       90.14      2.30 o 
  -2   4  12     1504.30     1541.55      7.80 o 
  -1   4  12      126.69      131.17      2.49 o 
   0   4  12      166.51      145.09      2.41 o 
   1   4  12      109.87      116.27      2.56 o 
   2   4  12     1524.85     1594.31     11.70 o 
   3   4  12       83.14       82.79      2.32 o 
   4   4  12       17.23       14.16      1.46 o 
   5   4  12      130.38      127.52      2.79 o 
   6   4  12       91.11       88.88      2.47 o 
   7   4  12        2.69        3.54      1.52 o 
  -7   5  12       33.11       33.92      1.62 o 
  -6   5  12       33.74       37.32      1.77 o 
  -5   5  12       26.39       24.57      1.60 o 
  -4   5  12       77.53       75.17      2.08 o 
  -3   5  12        7.44        8.24      1.28 o 
  -2   5  12       84.27       80.28      1.97 o 
  -1   5  12       56.30       60.06      1.87 o 
   0   5  12       15.83       13.95      1.30 o 
   1   5  12       60.01       65.25      1.96 o 
   2   5  12       84.34       86.93      2.08 o 
   3   5  12       11.18       11.35      1.41 o 
   4   5  12       72.88       70.14      2.11 o 
   5   5  12       26.89       22.23      1.94 o 
   6   5  12       35.58       34.22      1.97 o 
   7   5  12       29.79       28.59      2.33 o 
  -6   6  12        5.34        8.16      1.30 o 
  -5   6  12       55.99       53.22      1.95 o 
  -4   6  12       28.46       19.99      1.57 o 
  -3   6  12      281.49      248.21      3.04 o 
  -2   6  12      291.04      303.72      3.33 o 
  -1   6  12      595.48      566.21      4.84 o 
   0   6  12      266.70      256.85      3.22 o 
   1   6  12      558.68      538.71      4.79 o 
   2   6  12      283.07      296.66      4.00 o 
   3   6  12      305.16      276.55      4.13 o 
   4   6  12       34.38       25.45      1.91 o 
   5   6  12       64.58       62.92      2.58 o 
   6   6  12        6.96        9.01      1.36 o 
  -6   7  12       23.92       17.76      1.69 o 
  -5   7  12       46.61       48.15      1.77 o 
  -4   7  12       90.45       89.90      2.38 o 
  -3   7  12      252.45      263.88      3.11 o 
  -2   7  12       15.20       20.54      1.41 o 
  -1   7  12      151.01      163.12      2.68 o 
   0   7  12      200.27      183.78      2.94 o 
   1   7  12      134.56      141.78      2.73 o 
   2   7  12       11.75       17.26      1.62 o 
   3   7  12      228.46      240.44      3.66 o 
   4   7  12       95.51       95.01      2.67 o 
   5   7  12       56.85       55.48      2.32 o 
   6   7  12       23.20       16.89      1.70 o 
  -6   8  12       77.12       80.89      3.00 o 
  -5   8  12       19.86       16.56      1.31 o 
  -4   8  12       12.72       13.98      1.67 o 
  -3   8  12       87.48       82.12      1.92 o 
  -2   8  12       16.83       19.33      1.38 o 
  -1   8  12       92.93       86.37      2.23 o 
   0   8  12      224.51      220.86      3.87 o 
   1   8  12       86.74       85.50      2.37 o 
   2   8  12        8.48       10.91      1.42 o 
   3   8  12       92.90       84.82      2.15 o 
   4   8  12       12.41       13.71      1.59 o 
   5   8  12       23.01       19.55      1.67 o 
   6   8  12       75.19       79.34      2.63 o 
  -5   9  12        6.75        7.50      1.14 o 
  -4   9  12       58.41       58.89      1.74 o 
  -3   9  12       40.71       43.61      1.68 o 
  -2   9  12      235.74      243.36      3.08 o 
  -1   9  12       27.08       25.74      1.60 o 
   0   9  12       10.62        7.38      1.27 o 
   1   9  12       38.35       40.34      1.94 o 
   2   9  12      252.65      254.99      3.46 o 
   3   9  12       51.66       56.21      1.98 o 
   4   9  12       58.34       57.98      1.99 o 
   5   9  12        9.99        9.26      1.46 o 
  -4  10  12        6.46        8.23      1.08 o 
  -3  10  12       24.03       27.61      1.48 o 
  -2  10  12        1.48        2.66      1.08 o 
  -1  10  12      159.72      163.40      2.80 o 
   0  10  12        1.31        2.54      1.11 o 
   1  10  12      165.14      164.84      3.02 o 
   2  10  12        2.35        3.84      1.24 o 
   3  10  12       23.76       23.66      1.42 o 
   4  10  12        5.05        4.96      1.12 o 
  -3  11  12       61.77       66.40      1.86 o 
  -2  11  12       64.15       60.78      1.81 o 
  -1  11  12        3.09        1.61      1.54 o 
   0  11  12      199.57      212.66      3.04 o 
   1  11  12        3.64        2.44      1.27 o 
   2  11  12       63.17       58.40      1.97 o 
   3  11  12       52.87       57.32      1.78 o 
  -2  12  12        5.20        3.92      1.04 o 
  -1  12  12        5.72        6.05      1.29 o 
   0  12  12       45.48       44.48      1.54 o 
   1  12  12        2.62        2.81      0.95 o 
   2  12  12        3.37        2.88      1.16 o 
   1   0  13        2.20        1.89      1.45 o 
   2   0  13      851.60      851.43      5.65 o 
   3   0  13        0.62        1.42      1.31 o 
   4   0  13       92.06       77.86      2.55 o 
   5   0  13       17.46       21.64      1.61 o 
   6   0  13       65.87       81.22      2.50 o 
   7   0  13       12.72        8.88      1.58 o 
  -7   1  13       30.36       31.07      2.11 o 
  -6   1  13        4.53        4.56      1.64 o 
  -5   1  13       28.37       31.77      1.89 o 
  -4   1  13       93.57       81.14      2.40 o 
  -3   1  13       96.39      103.31      2.45 o 
  -2   1  13       47.58       47.10      1.96 o 
  -1   1  13      882.36      908.55      6.74 o 
   0   1  13       62.51       59.74      2.02 o 
   1   1  13      842.21      877.74      5.47 o 
   2   1  13       48.11       48.69      2.14 o 
   3   1  13       75.93       79.71      2.11 o 
   4   1  13      112.66      102.79      2.53 o 
   5   1  13       30.55       32.30      2.04 o 
   6   1  13        4.03        4.63      1.54 o 
   7   1  13       31.05       31.81      1.77 o 
  -7   2  13        5.25        6.91      1.56 o 
  -6   2  13       13.82       12.23      1.80 o 
  -5   2  13       55.84       57.89      2.04 o 
  -4   2  13      296.67      309.22      4.35 o 
  -3   2  13      146.73      138.12      2.93 o 
  -2   2  13      129.47      123.76      2.66 o 
  -1   2  13       17.94       17.64      1.51 o 
   0   2  13       19.83       17.14      1.68 o 
   1   2  13       32.51       34.88      1.72 o 
   2   2  13      141.37      141.20      2.94 o 
   3   2  13      169.63      163.99      2.75 o 
   4   2  13      297.61      301.81      3.94 o 
   5   2  13       58.39       60.45      2.50 o 
   6   2  13       11.19        7.75      1.47 o 
   7   2  13        4.31        4.84      1.57 o 
  -7   3  13       51.22       56.60      2.37 o 
  -6   3  13       37.40       43.74      2.50 o 
  -5   3  13        7.20        5.43      1.40 o 
  -4   3  13      220.62      218.32      3.75 o 
  -3   3  13      201.06      202.30      3.39 o 
  -2   3  13      144.79      142.01      2.72 o 
  -1   3  13      218.16      219.22      3.32 o 
   0   3  13      612.44      640.45      5.52 o 
   1   3  13      226.72      228.32      3.13 o 
   2   3  13      146.43      139.85      3.14 o 
   3   3  13      199.96      198.98      3.16 o 
   4   3  13      207.83      200.76      3.60 o 
   5   3  13        5.83        2.23      1.41 o 
   6   3  13       39.12       44.57      2.01 o 
   7   3  13       52.89       61.15      3.43 o 
  -6   4  13       54.02       58.90      2.51 o 
  -5   4  13       58.38       58.20      2.15 o 
  -4   4  13        1.11        1.59      1.36 o 
  -3   4  13       18.87       19.48      1.54 o 
  -2   4  13      190.55      201.34      3.36 o 
  -1   4  13      208.01      197.04      3.12 o 
   0   4  13      615.46      625.55      5.12 o 
   1   4  13      225.99      215.92      3.10 o 
   2   4  13      181.55      190.86      3.54 o 
   3   4  13       27.14       29.65      1.75 o 
   4   4  13        0.97        1.29      1.39 o 
   5   4  13       58.22       54.54      2.69 o 
   6   4  13       58.59       60.23      4.32 o 
  -6   5  13       18.98       14.87      1.26 o 
  -5   5  13       54.08       52.38      1.97 o 
  -4   5  13        3.29        2.61      1.20 o 
  -3   5  13       36.25       34.73      1.55 o 
  -2   5  13       47.10       42.37      1.76 o 
  -1   5  13      199.41      186.73      3.56 o 
   0   5  13        5.92        6.48      1.45 o 
   1   5  13      165.76      156.98      2.71 o 
   2   5  13       46.09       42.67      1.79 o 
   3   5  13       22.65       23.61      1.54 o 
   4   5  13        3.90        3.50      1.44 o 
   5   5  13       55.26       52.15      2.29 o 
   6   5  13       19.55       15.12      1.51 o 
  -6   6  13       84.54       86.97      4.29 o 
  -5   6  13       90.51       89.27      2.23 o 
  -4   6  13       15.84       17.58      1.31 o 
  -3   6  13       83.94       80.88      2.28 o 
  -2   6  13       42.38       38.22      1.69 o 
  -1   6  13      546.11      554.14      4.74 o 
   0   6  13        3.61        3.34      1.41 o 
   1   6  13      562.67      580.54      4.93 o 
   2   6  13       65.08       59.75      2.09 o 
   3   6  13       94.10       92.85      2.86 o 
   4   6  13       16.13       17.74      1.85 o 
   5   6  13       89.32       85.83      2.50 o 
   6   6  13       67.86       72.56      2.60 o 
  -5   7  13        3.70        3.34      1.21 o 
  -4   7  13      187.72      210.50      3.96 o 
  -3   7  13       27.12       22.66      1.64 o 
  -2   7  13       54.58       43.79      1.64 o 
  -1   7  13      208.18      204.08      3.21 o 
   0   7  13      217.68      230.61      3.02 o 
   1   7  13      194.14      191.20      2.97 o 
   2   7  13       53.55       42.17      2.19 o 
   3   7  13       28.76       25.00      1.77 o 
   4   7  13      183.56      201.46      3.61 o 
   5   7  13        6.44        6.65      1.39 o 
  -5   8  13        4.99        8.26      1.31 o 
  -4   8  13       23.05       24.72      1.87 o 
  -3   8  13       36.97       39.76      1.55 o 
  -2   8  13        2.89        3.32      1.08 o 
  -1   8  13       51.36       53.11      1.80 o 
   0   8  13      206.33      207.57      3.37 o 
   1   8  13       33.58       35.17      1.85 o 
   2   8  13        3.42        4.93      1.46 o 
   3   8  13       43.34       46.95      1.92 o 
   4   8  13       23.29       23.36      1.73 o 
   5   8  13        9.12       12.44      1.63 o 
  -4   9  13       18.14       17.17      1.41 o 
  -3   9  13       86.97       77.74      1.93 o 
  -2   9  13       24.90       29.00      1.35 o 
  -1   9  13      106.53      112.42      2.44 o 
   0   9  13       45.60       41.47      1.74 o 
   1   9  13       97.24      105.70      2.45 o 
   2   9  13       24.90       28.58      1.62 o 
   3   9  13       80.39       69.99      2.23 o 
   4   9  13       27.03       23.93      1.52 o 
  -3  10  13        3.67        4.34      1.03 o 
  -2  10  13      257.95      253.94      4.36 o 
  -1  10  13       31.75       31.31      1.30 o 
   0  10  13       34.80       31.67      1.47 o 
   1  10  13       32.20       31.45      1.72 o 
   2  10  13      258.66      250.67      4.47 o 
   3  10  13        4.75        4.47      1.38 o 
  -2  11  13       26.86       25.63      2.08 o 
  -1  11  13       27.23       22.06      1.37 o 
   0  11  13        3.88        2.13      1.19 o 
   1  11  13       31.57       30.13      1.48 o 
   2  11  13       27.53       26.18      2.02 o 
   0   0  14     2029.80     2134.25     12.39 o 
   1   0  14       34.96       44.64      1.87 o 
   2   0  14        0.01        1.76      1.25 o 
   3   0  14       12.02       11.80      1.82 o 
   4   0  14       13.47        9.52      1.49 o 
   5   0  14       43.99       41.48      1.88 o 
   6   0  14       44.29       41.16      1.95 o 
  -6   1  14       29.17       23.69      1.94 o 
  -5   1  14       69.10       70.85      2.70 o 
  -4   1  14      115.09      113.70      2.82 o 
  -3   1  14       83.21       78.12      2.34 o 
  -2   1  14       45.82       50.33      1.93 o 
  -1   1  14       28.22       31.92      1.89 o 
   0   1  14        7.85       10.25      1.55 o 
   1   1  14       35.85       39.27      2.04 o 
   2   1  14       51.54       55.51      1.91 o 
   3   1  14       97.00       88.03      2.41 o 
   4   1  14      128.89      127.69      3.58 o 
   5   1  14       64.46       61.55      2.32 o 
   6   1  14       28.49       23.78      1.73 o 
  -6   2  14        6.07        5.02      1.67 o 
  -5   2  14       29.58       26.94      2.03 o 
  -4   2  14        7.04        5.13      1.52 o 
  -3   2  14       71.19       70.28      2.30 o 
  -2   2  14      149.20      149.65      2.78 o 
  -1   2  14      192.57      186.38      3.24 o 
   0   2  14      599.38      612.91      6.13 o 
   1   2  14      172.29      168.18      3.08 o 
   2   2  14      193.35      197.67      2.96 o 
   3   2  14       76.45       77.66      2.29 o 
   4   2  14        8.81        6.81      1.58 o 
   5   2  14       31.37       27.34      1.85 o 
   6   2  14        4.17        4.13      1.25 o 
  -6   3  14       31.20       27.63      1.95 o 
  -5   3  14       52.12       49.72      1.94 o 
  -4   3  14       31.09       33.71      1.88 o 
  -3   3  14       68.12       68.71      2.22 o 
  -2   3  14        7.18        6.87      1.59 o 
  -1   3  14      219.26      233.57      3.79 o 
   0   3  14       19.68       21.45      1.49 o 
   1   3  14      192.83      204.01      3.16 o 
   2   3  14        6.57        6.89      1.43 o 
   3   3  14       54.26       58.72      2.52 o 
   4   3  14       33.02       31.84      2.18 o 
   5   3  14       63.29       60.53      4.09 o 
   6   3  14       35.66       31.99      2.63 o 
  -6   4  14       37.48       45.85      3.69 o 
  -5   4  14       45.62       46.23      1.81 o 
  -4   4  14       22.08       25.17      1.72 o 
  -3   4  14       26.58       27.02      1.72 o 
  -2   4  14      191.87      189.93      3.18 o 
  -1   4  14       14.68       12.35      1.56 o 
   0   4  14      324.94      324.55      3.42 o 
   1   4  14       17.86       15.00      1.46 o 
   2   4  14      210.63      208.26      3.34 o 
   3   4  14       37.03       33.17      1.76 o 
   4   4  14       17.70       21.00      1.54 o 
   5   4  14       52.76       49.22      1.80 o 
   6   4  14       42.93       55.03      4.57 o 
  -5   5  14       41.23       38.42      1.66 o 
  -4   5  14       14.90       18.76      1.58 o 
  -3   5  14       21.29       15.84      1.41 o 
  -2   5  14       11.03       12.62      1.45 o 
  -1   5  14       61.17       58.20      2.47 o 
   0   5  14        3.08        1.74      1.27 o 
   1   5  14       69.16       69.59      2.03 o 
   2   5  14       10.76       10.77      1.43 o 
   3   5  14       24.99       20.79      1.62 o 
   4   5  14       12.48       13.00      1.46 o 
   5   5  14       37.03       35.43      1.89 o 
  -5   6  14       11.29       12.27      1.44 o 
  -4   6  14       24.45       20.48      1.43 o 
  -3   6  14       15.78       15.44      1.61 o 
  -2   6  14       55.31       47.86      2.17 o 
  -1   6  14      106.37      115.37      2.75 o 
   0   6  14      200.69      199.80      2.98 o 
   1   6  14      124.05      133.86      2.68 o 
   2   6  14       63.89       54.93      2.06 o 
   3   6  14       11.63       13.25      1.85 o 
   4   6  14       29.29       25.88      1.91 o 
   5   6  14       13.48       11.86      1.57 o 
  -4   7  14      102.15       92.32      3.91 o 
  -3   7  14       28.77       27.77      1.58 o 
  -2   7  14       16.31       17.37      1.39 o 
  -1   7  14       48.01       49.55      1.85 o 
   0   7  14      194.99      184.87      3.55 o 
   1   7  14       37.30       39.80      1.88 o 
   2   7  14       17.41       19.57      1.97 o 
   3   7  14       24.53       21.92      1.80 o 
   4   7  14       95.59       90.94      3.76 o 
  -4   8  14       45.74       51.14      3.25 o 
  -3   8  14       32.90       31.94      1.85 o 
  -2   8  14      183.37      174.61      4.31 o 
  -1   8  14       25.51       19.27      1.22 o 
   0   8  14        2.92        2.93      1.07 o 
   1   8  14       26.79       20.84      1.83 o 
   2   8  14      216.34      213.42      3.82 o 
   3   8  14       32.10       32.62      2.14 o 
   4   8  14       43.87       50.68      2.96 o 
  -3   9  14       43.93       42.54      3.54 o 
  -2   9  14       27.38       25.39      1.23 o 
  -1   9  14       41.85       43.37      1.45 o 
   0   9  14      119.05      118.01      2.25 o 
   1   9  14       43.92       45.10      1.64 o 
   2   9  14       28.42       27.89      1.66 o 
   3   9  14       50.01       49.87      2.57 o 
  -1  10  14      107.18      113.56      3.42 o 
   0  10  14        0.15        0.69      1.26 o 
   1  10  14      116.75      119.05      3.56 o 
   1   0  15       62.75       55.41      2.13 o 
   2   0  15      170.53      171.76      3.10 o 
   3   0  15       26.18       27.69      1.76 o 
   4   0  15       14.26       15.00      1.77 o 
   5   0  15        0.06        1.42      1.88 o 
  -5   1  15        9.84        7.96      1.40 o 
  -4   1  15       30.82       31.00      1.68 o 
  -3   1  15      228.44      239.51      3.99 o 
  -2   1  15      109.11      108.49      2.27 o 
  -1   1  15      211.26      216.54      3.15 o 
   0   1  15      190.22      193.86      3.36 o 
   1   1  15      205.57      210.70      3.49 o 
   2   1  15      109.03      107.34      2.71 o 
   3   1  15      230.98      241.85      3.65 o 
   4   1  15       36.23       34.60      1.96 o 
   5   1  15        6.49        6.23      1.50 o 
  -5   2  15       54.74       55.93      2.09 o 
  -4   2  15       29.36       30.34      1.52 o 
  -3   2  15       94.66       91.83      2.49 o 
  -2   2  15       53.65       51.49      2.09 o 
  -1   2  15      151.41      156.42      2.97 o 
   0   2  15       52.30       48.90      1.99 o 
   1   2  15      142.07      143.52      3.03 o 
   2   2  15       61.79       60.66      2.03 o 
   3   2  15       87.71       87.98      2.74 o 
   4   2  15       34.23       35.96      2.39 o 
   5   2  15       57.59       59.80      2.34 o 
  -5   3  15       37.79       41.29      1.81 o 
  -4   3  15      120.85      119.96      2.37 o 
  -3   3  15       95.87      100.55      2.48 o 
  -2   3  15        2.37        1.67      1.35 o 
  -1   3  15       11.16       11.75      1.62 o 
   0   3  15      127.01      120.89      2.46 o 
   1   3  15       16.31       15.16      1.54 o 
   2   3  15        2.37        1.64      1.37 o 
   3   3  15       91.70       93.49      2.62 o 
   4   3  15      110.26      108.02      3.17 o 
   5   3  15       40.35       44.31      2.44 o 
  -4   4  15       54.86       58.33      1.75 o 
  -3   4  15      163.37      160.85      3.16 o 
  -2   4  15       27.43       26.71      1.71 o 
  -1   4  15      115.18      116.46      2.31 o 
   0   4  15       77.99       74.46      2.40 o 
   1   4  15      112.69      113.32      2.68 o 
   2   4  15       34.05       34.68      1.77 o 
   3   4  15      164.68      164.90      3.22 o 
   4   4  15       55.74       57.99      2.22 o 
   5   4  15        8.40       10.70      3.05 o 
  -4   5  15       27.85       28.39      1.90 o 
  -3   5  15       22.25       22.20      1.62 o 
  -2   5  15      115.94      113.90      2.74 o 
  -1   5  15       41.62       40.43      1.74 o 
   0   5  15       20.24       15.40      1.38 o 
   1   5  15       31.78       30.20      1.51 o 
   2   5  15      118.21      118.19      2.34 o 
   3   5  15       19.10       19.69      1.45 o 
   4   5  15       29.50       25.20      1.87 o 
  -4   6  15       56.03       57.15      2.30 o 
  -3   6  15       29.02       27.56      2.47 o 
  -2   6  15       59.83       62.31      2.14 o 
  -1   6  15       23.96       19.27      1.32 o 
   0   6  15       87.30       82.27      2.06 o 
   1   6  15       23.07       19.07      1.44 o 
   2   6  15       68.83       67.65      1.98 o 
   3   6  15       27.41       24.01      1.82 o 
   4   6  15       61.95       63.74      2.73 o 
  -3   7  15       40.71       43.57      2.44 o 
  -2   7  15       20.58       19.23      1.38 o 
  -1   7  15       14.64       13.52      1.14 o 
   0   7  15       16.67       15.20      1.26 o 
   1   7  15       19.65       17.98      1.45 o 
   2   7  15       24.49       22.39      1.69 o 
   3   7  15       39.70       41.75      2.08 o 
  -2   8  15       85.21       85.99      2.32 o 
  -1   8  15      104.87      112.75      2.40 o 
   0   8  15       20.78       21.45      1.59 o 
   1   8  15       96.28      101.45      3.30 o 
   2   8  15       81.55       83.22      2.63 o 
   0   0  16      160.31      165.97      4.03 o 
   1   0  16       61.66       62.47      2.35 o 
   2   0  16      335.97      358.30      4.45 o 
   3   0  16       19.64       19.26      1.55 o 
   4   0  16       83.95       87.39      3.12 o 
  -4   1  16        4.67        6.31      1.34 o 
  -3   1  16       36.69       33.25      2.02 o 
  -2   1  16       20.44       23.50      1.61 o 
  -1   1  16       10.97        7.92      1.22 o 
   0   1  16        1.67        2.26      1.22 o 
   1   1  16        8.13        8.00      1.21 o 
   2   1  16       15.48       15.52      1.44 o 
   3   1  16       37.29       33.52      2.21 o 
   4   1  16        2.95        2.63      1.69 o 
  -4   2  16       10.68       13.62      1.59 o 
  -3   2  16       38.94       37.06      1.53 o 
  -2   2  16        8.24        6.07      1.22 o 
  -1   2  16       21.45       22.32      1.54 o 
   0   2  16      123.74      112.84      2.54 o 
   1   2  16       17.91       18.62      1.28 o 
   2   2  16        5.94        3.82      1.06 o 
   3   2  16       48.15       47.99      2.40 o 
   4   2  16       12.82       15.42      2.00 o 
  -3   3  16       62.61       69.68      1.95 o 
  -2   3  16       79.06       79.77      1.99 o 
  -1   3  16       57.16       55.27      1.81 o 
   0   3  16        0.19        0.83      1.22 o 
   1   3  16       57.24       55.48      1.92 o 
   2   3  16       87.53       85.27      2.15 o 
   3   3  16       64.92       69.02      2.27 o 
  -3   4  16       21.27       23.46      1.48 o 
  -2   4  16       44.08       38.88      1.68 o 
  -1   4  16        4.62        3.94      1.28 o 
   0   4  16      134.90      133.05      3.15 o 
   1   4  16        5.78        4.30      1.12 o 
   2   4  16       44.06       38.51      1.61 o 
   3   4  16       26.85       29.67      1.98 o 
  -3   5  16       40.13       45.67      2.24 o 
  -2   5  16       12.21       11.83      1.33 o 
  -1   5  16        5.54        8.03      1.26 o 
   0   5  16       20.45       24.44      1.48 o 
   1   5  16        4.96        5.90      1.22 o 
   2   5  16       12.74       13.34      1.32 o 
  -2   6  16       46.92       48.96      2.21 o 
  -1   6  16       34.82       31.53      1.57 o 
   0   6  16       28.18       21.23      1.23 o 
   1   6  16       31.35       27.40      1.51 o 
   2   6  16       45.49       46.51      2.83 o 
   1   0  17       54.79       54.07      2.40 o 
   2   0  17        6.42        8.06      1.81 o 
  -2   1  17        1.07        1.16      1.21 o 
  -1   1  17       38.02       36.42      1.72 o 
   0   1  17       23.80       25.62      1.45 o 
   1   1  17       31.34       27.69      1.40 o 
   2   1  17        2.76        2.60      1.56 o 
  -2   2  17        9.25        9.94      2.00 o 
  -1   2  17       19.25       22.49      1.40 o 
   0   2  17       89.39       89.21      2.03 o 
   1   2  17       15.73       19.90      1.60 o 
   2   2  17        9.36        9.29      2.01 o 
  -1   3  17       37.06       37.27      2.33 o 
   0   3  17        1.40        0.87      1.24 o 
   1   3  17       37.35       39.23      1.96 o 
                                                 
